# Supplementary material for: Association of red blood cell distribution width-platelet ratio with mortality after coronary artery bypass grafting
Source: PeerJ. 2025 May 22;13:e19472. doi: 10.7717/peerj.19472 (PMC12103848; doi:10.7717/peerj.19472)
Supplement: Supplemental Information 1 [file peerj-13-19472-s001.xls]

## Sheet: Sheet1
ID	in_hospital_mortality	one_year_mortality	Age	Male	BMI	MAP	NYHA	Previous_MI	Previous_PCI	Stenosed_arteries	SYNTAX	CPB	WBC	Platelet	RDW	Hemoglobin	RPR	Creatinine	BUN	Albumin	CKMB	TnI	BNP	LVEF	MR	AR	TR	PAH	Peripheral_artery_disease	Previous_stroke	Hyperlipemia	COPD	Diabetes	Cutoff_RPR	follow_up	follow_up_month	Graft	EuroSCORE
1	0	0	65	1	21.4083	97	1	0	0	3	36	1	5.8	304	16.8	124	0.0552632	74	9.6	46	10	0.04	505	51	1	0	0	1	0	0	0	0	0	0	365	12.1667	3	3
2	0	0	58	0	21.4425	81	1	1	1	3	33	1	7.6	242	13.7	145	0.0566116	62	5.5	34	13	0.058	537	44	1	0	0	0	1	1	1	0	0	0	365	12.1667	3	6
3	0	0	70	0	18.2417	83.3333	1	0	1	3	33	1	8.7	322	15.6	138	0.0484472	72	9.3	39	14	0.009	683	37	0	0	0	0	1	0	0	0	0	0	365	12.1667	3	9
4	0	0	54	0	19.1247	118.333	1	0	0	3	38	1	7.8	332	14.6	138	0.0439759	58	5.9	49	14	0.015	82	48	1	0	0	0	1	0	0	1	0	0	365	12.1667	3	7
5	0	0	68	1	19.1349	98	1	0	0	3	32	1	6.3	127	13.9	142	0.109449	59	5.9	42	11	0.021	1977	37	1	0	0	1	1	1	0	0	0	1	365	12.1667	3	6
6	0	0	54	1	19.1696	85.3333	1	1	1	3	39	0	8.2	141	14.7	142	0.104255	59	5.1	48	11	0.025	2437	57	0	0	0	0	0	1	0	0	1	0	365	12.1667	3	1
7	0	0	62	0	19.152	79.6667	1	0	0	3	31	0	5.8	143	14.3	132	0.1	76	8.6	46	10	0.081	2156	35	1	0	1	1	1	0	0	0	0	0	365	12.1667	3	7
8	0	0	60	0	21.9116	114.667	2	1	1	3	39	0	7.8	221	19.2	137	0.0868778	62	6.3	39	14	0.066	246	46	1	0	1	0	0	0	1	0	1	0	365	12.1667	4	5
9	0	0	79	0	21.7584	94.6667	2	1	0	3	32	1	5.4	58	13.6	131	0.234483	68	8.2	42	14	0.079	240	57	1	0	1	1	0	0	0	0	0	1	365	12.1667	5	7
10	0	0	77	0	21.9116	120	2	0	0	3	40	0	8.4	426	15.3	133	0.0359155	60	8.2	40	14	0.065	452	54	0	0	0	1	0	0	1	0	1	0	365	12.1667	5	7
11	0	0	65	1	19.4825	112	1	1	1	3	31	1	8.6	141	13.7	142	0.0971631	65	7.5	45	11	0.025	142	43	0	0	0	0	0	0	0	0	0	0	365	12.1667	3	4
12	0	0	54	0	19.4515	91	1	0	1	3	34	0	6.9	139	13.5	142	0.0971223	56	5	50	12	0.082	1257	36	1	0	1	1	0	0	0	0	1	0	365	12.1667	3	4
13	0	0	60	1	20.474	67.6667	4	0	0	2	26	0	5.2	309	14.2	138	0.0459547	63	7.4	45	14	0.06	102	51	1	0	1	1	0	1	1	0	1	0	365	12.1667	2	2
14	0	0	59	0	20.9902	87.3333	4	0	0	2	40	1	6.8	193	16.2	144	0.0839378	58	5	36	12	0.076	82	40	0	0	0	1	0	0	0	0	0	0	365	12.1667	3	4
15	0	0	41	1	20.7285	87.3333	3	1	1	2	37	0	5.2	168	12.6	149	0.075	63	5.9	44	13	0.013	415	53	0	0	1	0	0	0	0	0	0	0	365	12.1667	3	1
16	0	0	61	0	20.4825	70.3333	4	1	0	2	33	1	5.6	36	15.1	135	0.419444	54	5.5	47	15	0.075	82	55	1	0	1	0	0	0	0	0	0	1	365	12.1667	3	4
17	0	0	69	1	20.6795	103.667	4	1	1	2	28	1	8.6	215	15.1	147	0.0702326	65	7.2	46	10	0.005	1515	42	0	0	0	1	0	0	1	0	0	0	365	12.1667	2	4
18	0	0	64	1	20.7812	86.3333	4	0	0	2	21	0	5.2	153	18.2	124	0.118954	64	7.3	41	13	0.095	1031	35	0	0	1	0	0	0	1	0	1	1	365	12.1667	2	2
19	0	0	65	0	20.4507	82	4	0	0	2	39	0	5.5	208	14	129	0.0673077	62	7.6	38	11	0.022	82	44	1	1	1	0	0	1	0	0	0	0	365	12.1667	3	6
20	0	0	61	1	20.7466	81.6667	2	1	1	2	33	1	8.8	149	15.5	141	0.104027	75	8.7	37	14	0.002	82	39	1	0	1	0	1	0	1	0	0	0	365	12.1667	3	5
21	0	0	54	0	20.6795	95.6667	4	0	0	2	32	0	7.1	142	13.5	136	0.0950704	67	8.1	41	15	0.058	1148	36	0	1	0	1	0	0	1	0	0	0	365	12.1667	2	4
22	0	0	70	1	20.6892	104.667	4	0	1	2	40	1	7.7	243	13.7	148	0.0563786	54	6.3	39	12	0.081	195	43	0	1	1	0	0	0	1	0	0	0	365	12.1667	3	5
23	0	0	55	1	20.8514	98	4	0	1	2	34	1	8.7	197	13.1	138	0.0664975	71	8.2	41	10	0.067	132	40	0	1	1	0	1	0	1	0	0	0	365	12.1667	3	4
24	0	0	66	0	21.083	83.6667	2	1	0	2	38	0	6	353	15.7	133	0.0444759	54	6.2	46	14	0.047	283	55	1	0	0	0	0	0	1	0	1	0	365	12.1667	3	5
25	0	0	57	0	20.7838	89	2	1	1	2	36	0	6.7	203	12.8	126	0.0630542	65	6.4	48	12	0.094	190	56	1	0	0	0	0	0	0	0	1	0	365	12.1667	3	3
26	0	0	52	0	21.4876	114.333	2	0	0	3	29	0	5.1	214	13.6	139	0.0635514	69	7.9	42	13	0.034	738	36	0	1	1	1	1	0	1	1	0	0	365	12.1667	4	7
27	0	0	43	1	21.5645	115.333	2	0	1	3	24	1	7.7	167	14.3	142	0.0856287	70	7	40	14	0.016	2035	35	1	1	1	0	1	0	1	0	0	0	365	12.1667	4	3
28	0	0	64	0	21.6389	90	2	1	0	3	26	0	7.5	210	13.5	140	0.0642857	54	5.7	45	11	0.076	466	35	1	0	1	1	0	0	0	1	1	0	365	12.1667	4	6
29	0	0	54	0	22.0187	115	2	1	0	3	39	0	7.5	324	14.4	137	0.0444444	60	6.5	36	13	0.078	1776	45	1	0	1	0	0	0	0	0	0	0	365	12.1667	4	4
30	0	0	79	0	21.4509	79.3333	2	1	1	3	22	0	8.4	152	17.8	134	0.117105	64	7.8	50	10	0.05	1259	37	1	1	0	0	1	1	1	0	0	1	365	12.1667	4	9
31	0	0	56	0	20.6228	94.3333	4	0	1	2	38	0	6.9	202	18.6	135	0.0920792	62	6.5	35	11	0.086	141	48	1	0	0	0	0	1	0	0	0	0	365	12.1667	3	4
32	1	1	66	0	20.7609	113.667	2	0	1	2	21	1	6.6	133	20.2	130	0.15188	54	7.7	44	15	0.045	292	45	0	0	0	0	1	0	0	0	0	1	16	0.533333	2	7
33	0	0	51	0	20.7897	66.3333	4	1	0	2	28	0	7	193	14.1	132	0.073057	89	9	46	10	0.063	955	55	0	0	1	1	0	0	1	0	1	0	365	12.1667	2	3
34	0	0	62	0	20.9868	79.3333	4	1	1	2	23	1	7.8	154	14.8	132	0.0961039	59	6.6	36	13	0.086	386	51	0	0	1	0	0	0	0	1	0	0	365	12.1667	2	4
35	0	0	59	1	21.0937	111	3	0	0	2	34	0	7.9	148	13.1	146	0.0885135	50	4.6	44	14	0.054	82	37	1	1	1	1	0	0	0	1	0	0	365	12.1667	3	3
36	0	0	66	0	20.7979	106.333	4	1	0	2	38	1	8.5	189	14.5	141	0.0767196	76	5.3	44	15	0.047	2437	36	1	0	0	1	0	1	1	0	1	0	365	12.1667	3	6
37	0	0	58	0	20.6926	73.6667	4	1	1	2	39	1	8.8	213	16.5	134	0.0774648	52	5.5	49	12	0.037	103	37	1	1	1	0	1	0	1	0	0	0	365	12.1667	3	6
38	0	0	59	0	20.9043	86.6667	2	0	1	2	33	0	6.7	159	16.9	139	0.106289	64	7	46	15	0.054	148	42	0	0	1	1	1	1	1	0	0	0	365	12.1667	3	6
39	0	0	57	0	21.8741	91.6667	2	0	0	3	24	0	5.3	261	14.2	137	0.0544061	65	6.7	48	10	0.016	493	54	0	0	1	0	0	0	0	0	1	0	365	12.1667	4	2
40	0	0	70	1	21.8346	72	2	0	1	3	38	1	6.7	205	13.6	137	0.0663415	72	7.8	38	10	0.089	689	56	0	1	0	1	0	0	0	0	0	0	365	12.1667	4	4
41	0	0	63	0	21.3928	100.667	2	0	0	3	27	1	8.6	299	13.6	141	0.0454849	60	6.7	41	14	0.048	1223	44	1	1	1	1	0	0	0	0	0	0	365	12.1667	4	5
42	0	0	66	0	21.6214	83	2	1	1	3	36	0	8.1	133	14.8	142	0.111278	75	8.8	42	15	0.08	2437	38	0	1	1	1	0	0	1	0	1	1	365	12.1667	3	6
43	0	0	67	1	22.1791	113.667	2	1	0	3	24	1	5.6	151	13.5	141	0.089404	62	6.2	47	15	0.026	82	56	0	0	1	1	1	0	1	0	1	0	365	12.1667	3	4
44	0	0	63	1	22.2991	90	2	1	0	3	26	0	6.1	291	16.8	144	0.057732	62	6.9	37	15	0.099	198	55	1	0	0	0	0	1	0	0	0	0	365	12.1667	4	2
45	0	0	66	0	18.0285	108	2	0	0	3	39	0	7.6	241	19	134	0.0788382	59	6.2	42	13	0.09	82	54	1	0	0	1	0	1	1	1	0	0	365	12.1667	3	6
46	0	0	53	1	18.1164	112.333	2	0	1	3	22	1	5.3	287	13.7	142	0.0477352	59	5.9	47	10	0.039	675	46	1	1	0	1	0	0	0	0	1	0	365	12.1667	3	1
47	0	0	66	1	18.1252	109	2	0	0	3	23	0	6.4	201	13.7	135	0.0681592	86	8	44	11	0.011	247	35	0	0	0	1	0	0	1	0	0	0	365	12.1667	4	3
48	0	0	67	1	18.0165	76	2	0	1	3	33	0	7.6	162	12.2	138	0.0753086	69	8.9	46	14	0.058	102	55	0	1	0	0	0	0	0	0	0	0	365	12.1667	4	3
49	0	0	42	1	18.0697	115	2	1	1	3	39	1	7.3	496	16.1	133	0.0324597	89	9	50	14	0.01	1286	54	1	1	0	1	0	0	0	0	1	0	365	12.1667	4	1
50	0	0	64	0	18.066	87	2	1	1	3	22	0	6.7	202	19.8	134	0.0980198	72	7.4	47	12	0.02	109	55	1	0	0	0	0	0	0	0	1	0	365	12.1667	4	3
51	0	0	51	0	18.1061	75.3333	2	0	0	3	32	0	7.7	263	19.1	141	0.0726236	52	5.3	40	14	0.026	253	47	0	1	0	0	0	0	1	0	0	0	365	12.1667	4	4
52	0	0	58	1	18.2151	104.667	2	1	1	3	37	1	7.5	127	13.5	144	0.106299	65	7	48	11	0.098	560	37	0	0	0	0	0	0	1	0	1	0	365	12.1667	5	2
53	0	0	62	1	18.125	113.667	2	1	1	3	30	1	8.9	157	14.1	142	0.0898089	60	6.7	40	13	0.095	82	40	1	0	0	0	0	0	0	0	1	0	365	12.1667	4	3
54	0	0	65	1	18.2962	78.6667	2	0	1	3	39	0	6.5	321	14.1	134	0.0439252	83	8.6	47	10	0.056	82	53	0	0	0	0	0	0	0	1	0	0	365	12.1667	5	4
55	0	0	66	1	18.1061	99.3333	2	0	1	3	36	0	8.9	250	12.9	134	0.0516	68	7.8	47	10	0.068	340	36	1	1	0	1	0	1	1	0	1	0	365	12.1667	4	4
56	0	0	64	1	18.1434	78.6667	2	0	1	3	22	0	5	357	14.3	127	0.040056	56	6.7	39	14	0.019	308	43	1	0	0	0	1	0	1	0	1	0	365	12.1667	3	4
57	0	0	77	1	18.1375	98.3333	2	1	1	3	34	0	5.1	170	13.7	145	0.0805882	63	5.8	35	12	0.085	82	40	0	0	0	0	0	0	1	0	0	0	365	12.1667	5	6
58	0	0	65	1	18.2553	107.333	2	0	0	3	21	0	5.7	213	12.7	144	0.0596244	56	6.2	38	12	0.081	82	54	0	1	0	0	0	0	1	0	1	0	365	12.1667	4	2
59	0	0	56	1	18.2868	79.3333	2	1	0	3	39	1	6.1	205	12.9	139	0.0629268	75	8.7	46	10	0.076	2246	50	1	0	0	1	0	0	0	0	0	0	365	12.1667	5	2
60	0	0	58	0	18.2699	90	2	0	0	3	39	1	5.7	216	14.8	148	0.0685185	82	8.4	46	14	0.057	665	48	1	1	0	0	1	0	1	0	0	0	365	12.1667	3	6
61	0	0	69	1	18.3226	89.6667	2	1	0	3	37	1	5.2	173	14	132	0.0809249	69	9.1	37	15	0.017	1214	49	1	1	0	1	0	0	0	0	0	0	365	12.1667	4	4
62	0	0	60	0	18.4328	116	2	0	0	3	31	1	6.3	260	15.3	135	0.0588462	60	6.6	46	12	0.086	795	37	0	1	0	0	0	1	0	0	0	0	365	12.1667	4	5
63	0	0	54	1	18.3933	99.6667	2	0	0	3	27	1	5.7	36	17.1	130	0.475	71	8.2	48	15	0.024	398	50	0	0	0	0	0	0	0	0	0	1	365	12.1667	4	2
64	0	0	55	1	18.5947	95.3333	2	1	1	3	29	0	8.2	230	14.5	140	0.0630435	75	9.4	39	14	0.082	881	52	1	0	0	1	0	0	0	0	0	0	365	12.1667	4	1
65	0	0	65	1	18.5547	96.6667	2	1	0	3	21	0	7.1	185	13.7	145	0.0740541	59	5.7	40	12	0.093	82	55	0	1	0	1	0	0	0	0	1	0	365	12.1667	3	2
66	0	0	66	0	18.45	106.333	2	1	1	3	35	0	8.1	367	13.8	141	0.0376022	66	6.7	39	15	0.02	607	53	1	1	0	1	0	0	0	0	1	0	365	12.1667	5	5
67	0	0	57	1	18.5078	92.6667	2	1	0	3	27	1	7.7	195	15.9	148	0.0815385	63	7.5	38	13	0.002	548	47	1	0	0	1	0	0	1	0	0	0	365	12.1667	4	2
68	0	0	69	1	18.6159	101.667	2	1	1	3	28	1	5.6	292	15.2	138	0.0520548	60	5.8	40	13	0.023	180	49	1	1	0	1	0	0	1	0	0	0	365	12.1667	4	4
69	0	0	66	1	18.5868	104	2	0	1	3	39	0	6.3	200	14.8	133	0.074	66	7.4	45	14	0.095	2217	45	0	0	0	1	0	1	1	0	1	0	365	12.1667	5	4
70	0	0	65	1	18.604	96	2	1	1	3	39	1	7.6	148	16.4	135	0.110811	54	5.5	44	11	0.088	384	49	0	0	0	1	0	0	0	0	0	1	365	12.1667	3	4
71	0	0	56	0	18.5322	91.3333	2	1	0	3	22	0	6.7	187	14	137	0.0748663	56	4.4	50	10	0.07	201	50	1	1	0	0	0	0	1	0	0	0	365	12.1667	3	3
72	0	0	70	1	18.6961	109.667	2	1	0	3	33	1	7.7	283	16.5	135	0.0583039	60	5.5	37	12	0.058	82	54	1	1	0	1	0	0	0	0	0	0	365	12.1667	3	4
73	0	0	53	0	18.6268	101	2	1	1	3	34	1	5.2	434	13	140	0.0299539	58	6.9	49	12	0.093	169	53	1	0	0	0	0	0	1	1	1	0	365	12.1667	5	4
74	0	0	66	0	18.7962	88	2	1	1	3	32	0	6.5	156	12.5	145	0.0801282	58	5	47	13	0.082	228	41	1	0	0	0	0	0	0	0	1	0	365	12.1667	3	6
75	0	0	66	0	18.662	97.6667	2	1	1	3	39	0	8.3	275	13.8	132	0.0501818	73	9.6	38	15	0.067	423	40	1	1	0	1	0	0	0	0	1	0	365	12.1667	3	6
76	0	0	66	0	18.7097	105	2	0	0	3	29	0	5.9	185	13.4	138	0.0724324	59	6.3	48	11	0.085	120	54	0	1	0	0	0	0	0	0	1	0	365	12.1667	4	5
77	0	0	52	1	18.848	110.333	2	0	0	3	30	1	5.7	146	15.3	134	0.104795	70	8.1	47	14	0.078	197	55	1	1	0	1	0	0	0	0	0	0	365	12.1667	4	1
78	0	0	61	0	18.8707	84	2	0	0	3	37	1	7.8	129	13.7	138	0.106202	79	6.6	43	13	0.076	643	43	0	1	0	1	1	0	0	0	0	0	365	12.1667	5	7
79	1	1	46	1	18.7879	78.6667	2	0	0	3	37	0	5.9	231	13.7	137	0.0593074	62	6.4	38	12	0.094	261	52	0	1	0	1	1	0	0	0	0	0	3	0.1	5	3
80	0	0	76	0	18.9555	69.6667	2	1	1	3	22	0	6.8	205	14.7	134	0.0717073	54	7.2	42	14	0.02	82	38	0	1	0	0	0	0	1	0	1	0	365	12.1667	4	7
81	0	0	57	0	18.8243	77.3333	2	1	1	3	27	1	7.7	236	14.8	140	0.0627119	64	6.4	48	15	0.027	541	38	0	1	0	1	0	0	1	0	1	0	365	12.1667	4	4
82	0	0	58	1	18.9118	108.667	2	1	0	3	34	0	5.1	119	14.6	150	0.122689	71	8.6	46	12	0.052	530	51	1	1	0	0	0	0	0	0	1	1	365	12.1667	4	1
83	0	0	68	1	18.9873	98.6667	2	1	1	3	27	1	8.4	220	19	142	0.0863636	59	5.4	41	13	0.097	82	47	0	0	0	1	0	1	0	0	1	0	365	12.1667	3	4
84	0	0	68	0	19.1368	76.3333	2	0	1	3	32	1	6.1	147	13.7	140	0.0931973	68	6.1	44	13	0.044	144	55	0	1	0	0	0	0	1	1	1	0	365	12.1667	3	6
85	0	0	54	0	19.0271	95	2	0	1	3	37	0	6.7	147	22.4	141	0.152381	58	5.8	39	10	0.053	82	47	1	0	0	1	1	0	0	1	0	1	365	12.1667	5	7
86	0	0	65	0	18.9758	116	2	0	0	3	31	1	8.1	149	14.9	146	0.1	65	7.4	46	15	0.063	175	48	0	0	0	0	0	0	1	0	1	0	365	12.1667	4	6
87	1	1	63	0	19.052	94.6667	2	0	1	3	29	0	6.4	155	17.5	131	0.112903	56	7.1	46	15	0.05	1262	39	0	1	0	1	0	1	1	0	0	1	14	0.466667	4	5
88	0	0	67	0	19.1876	94.3333	2	0	1	3	23	0	5.4	209	14.7	144	0.0703349	62	6.9	37	15	0.037	82	49	1	0	0	0	0	0	1	0	0	0	365	12.1667	3	5
89	0	0	66	1	19.082	97	2	0	1	3	32	1	5	282	17	137	0.0602837	58	6.4	40	12	0.02	621	41	0	0	0	1	0	1	0	0	1	0	365	12.1667	5	4
90	0	0	55	0	19.0828	76	2	1	1	3	23	1	6.7	174	14.4	139	0.0827586	89	8	44	10	0.048	539	51	1	1	0	1	1	0	1	1	1	0	365	12.1667	4	5
91	0	0	78	1	19.1512	84.6667	2	1	0	3	24	0	6	169	11.9	139	0.0704142	58	5.7	38	15	0.003	82	44	0	1	0	0	1	0	1	0	1	0	365	12.1667	4	7
92	0	0	78	1	19.1854	107.333	2	1	1	3	28	0	8.3	169	11.9	139	0.0704142	58	5.7	41	10	0.039	82	47	0	1	0	1	1	0	0	0	1	0	365	12.1667	4	8
93	0	0	78	1	19.161	89.3333	2	1	1	3	29	0	7.4	169	11.9	139	0.0704142	58	5.7	39	12	0.068	82	40	0	1	0	1	1	0	1	0	1	0	365	12.1667	3	8
94	0	0	57	1	19.1658	81.3333	2	0	1	3	24	1	8.4	136	14.4	141	0.105882	63	7.3	50	14	0.04	91	52	0	1	0	1	1	0	0	0	0	0	365	12.1667	3	2
95	0	0	58	1	19.3082	125.667	2	1	1	3	32	0	5.2	149	16	138	0.107383	71	7.2	50	11	0.013	1410	46	1	0	0	1	0	0	1	1	0	1	365	12.1667	5	3
96	0	0	54	1	19.308	85	2	1	0	3	30	1	5.9	300	14.9	140	0.0496667	71	7.7	38	12	0.056	2227	43	0	0	0	0	0	0	0	0	1	0	365	12.1667	3	2
97	0	0	60	0	19.3078	100.667	2	1	0	3	38	0	5.2	126	14.5	141	0.115079	60	6.9	46	15	0.023	82	41	0	1	0	1	0	0	1	0	0	1	365	12.1667	3	5
98	0	0	58	0	19.3548	107	2	1	1	3	38	1	8.6	282	14.1	139	0.05	62	5.4	43	13	0.013	963	40	0	0	0	1	1	0	1	0	1	0	365	12.1667	5	6
99	0	0	48	0	19.3665	108	2	1	1	3	32	0	8	74	15.4	141	0.208108	65	6.6	50	15	0.061	2309	46	0	1	0	0	0	0	1	0	1	1	365	12.1667	4	4
100	0	0	50	1	19.2336	116	2	0	0	3	29	0	7.8	294	12.7	143	0.0431973	63	6.6	40	15	0.004	292	51	1	1	0	1	0	0	0	0	1	0	365	12.1667	4	1
101	1	1	57	1	19.2969	88	2	1	0	3	39	1	9	201	13	144	0.0646766	62	5.9	46	14	0.003	2437	42	1	1	0	0	0	0	1	0	0	0	13	0.433333	3	2
102	0	0	69	1	19.354	90.3333	2	0	0	3	34	1	7.5	195	13.2	135	0.0676923	74	7.6	50	14	0.042	2437	41	0	1	0	1	0	0	1	0	1	0	365	12.1667	4	4
103	0	0	65	1	19.3923	74.6667	2	0	1	3	36	0	5.8	113	14.1	137	0.124779	60	5.7	37	12	0.08	186	49	1	0	0	1	1	1	0	0	0	1	365	12.1667	4	6
104	0	0	52	1	19.2697	121.333	2	0	0	3	29	0	8.1	218	13.8	132	0.0633028	89	8.6	35	13	0.067	464	48	1	1	0	1	0	0	0	0	1	0	365	12.1667	3	2
105	0	0	65	1	19.4671	87	2	0	0	3	39	1	8.1	156	15	141	0.0961538	63	5	45	13	0.044	82	49	1	1	0	1	0	1	0	0	0	0	365	12.1667	4	4
106	0	0	57	0	19.3951	109	2	0	1	3	33	0	5.2	295	22.6	140	0.0766102	50	5.9	41	15	0.027	353	46	1	1	0	0	1	0	1	0	1	0	365	12.1667	5	6
107	0	0	60	0	19.4823	90.6667	2	0	0	3	38	1	7.6	209	13.4	139	0.0641148	58	5.9	38	14	0.036	801	42	0	0	0	0	0	0	0	0	1	0	365	12.1667	4	5
108	0	0	79	1	19.5224	115.333	2	1	1	3	23	1	5.1	273	14.3	141	0.052381	65	7.6	50	14	0.045	1422	42	0	1	0	0	0	0	1	0	0	0	365	12.1667	4	5
109	0	0	66	0	19.5594	104	2	1	1	3	29	1	6.3	394	13.4	145	0.0340102	56	5.9	49	12	0.013	312	50	1	0	0	0	0	0	1	0	1	0	365	12.1667	4	6
110	0	0	65	1	19.487	97	2	1	0	3	29	0	7.2	197	18.8	136	0.0954315	59	6.1	45	14	0.04	82	38	0	1	0	1	0	0	0	0	1	0	365	12.1667	3	4
111	0	0	52	1	19.5865	107	2	1	0	3	26	0	6.1	158	14.2	145	0.0898734	64	7.1	36	13	0.08	428	44	0	0	0	1	0	0	1	0	0	0	365	12.1667	3	2
112	0	0	66	1	19.5059	98.3333	2	0	0	3	32	1	7.6	214	13.6	141	0.0635514	63	7.6	40	10	0.057	269	50	0	0	0	0	0	0	0	0	0	0	365	12.1667	4	4
113	0	0	59	1	19.6616	93.3333	2	0	1	3	29	1	7.7	120	15.9	144	0.1325	59	6.9	38	11	0.066	263	55	1	0	0	0	0	0	1	0	1	1	365	12.1667	4	1
114	0	0	66	0	19.6366	83	2	1	0	3	25	1	7.5	277	12.8	138	0.0462094	69	7.9	49	12	0.009	124	52	0	1	0	0	0	0	0	0	1	0	365	12.1667	4	5
115	0	0	65	0	19.6616	101.667	2	0	1	3	40	0	7.4	154	14.6	132	0.0948052	64	6.4	35	12	0.016	152	47	1	0	0	0	1	0	0	0	1	0	365	12.1667	5	8
116	0	0	46	1	19.5865	117	2	1	0	3	28	1	5.9	241	18.3	133	0.0759336	89	7.4	36	12	0.066	1574	57	0	0	0	1	0	0	1	0	1	0	365	12.1667	4	1
117	0	0	39	1	19.6799	83.3333	2	0	0	3	37	0	7.7	138	12.8	142	0.0927536	64	6.7	48	13	0.007	297	47	1	1	0	0	0	0	0	0	1	0	365	12.1667	4	2
118	0	0	59	1	19.6046	103	2	1	0	3	29	0	7.3	256	13.9	136	0.0542969	62	6.5	35	10	0.003	82	41	0	0	0	1	0	1	0	0	1	0	365	12.1667	3	2
119	0	0	79	1	19.669	101.333	2	1	1	3	34	1	8.9	188	17.4	135	0.0925532	70	8.3	41	13	0.045	212	44	0	0	0	0	0	0	1	0	0	0	365	12.1667	4	6
120	0	0	57	1	19.6913	96.6667	2	1	0	3	33	1	8.3	134	12.7	147	0.0947761	68	6.9	35	14	0.012	223	43	0	0	0	1	0	0	1	0	0	0	365	12.1667	5	2
121	0	0	56	1	19.6283	94.6667	2	0	1	3	24	1	5.7	495	21.9	130	0.0442424	60	6.7	49	13	0.007	82	38	0	1	0	1	0	0	0	0	1	0	365	12.1667	4	1
122	0	0	76	1	19.7704	101	2	0	0	3	39	1	8.6	146	14.4	145	0.0986301	66	6.8	40	13	0.059	836	48	1	1	0	0	0	0	1	0	0	0	365	12.1667	5	6
123	0	0	76	0	19.5958	102.333	2	1	1	3	37	0	6.4	126	15.9	142	0.12619	58	6.1	47	14	0.031	97	52	1	0	0	1	1	0	1	0	1	1	365	12.1667	4	9
124	0	0	57	1	19.6616	99.6667	2	1	1	3	38	0	8.3	159	13.6	136	0.0855346	65	7.1	42	14	0.073	1375	54	1	0	0	1	1	0	0	1	0	0	365	12.1667	4	4
125	0	0	52	1	19.5951	82.3333	2	1	1	3	23	0	7.2	259	12.6	136	0.0486486	70	7.7	41	13	0.067	603	57	1	0	0	0	0	0	0	0	0	0	365	12.1667	3	0
126	0	0	60	1	19.6046	116	2	1	1	3	35	1	8.1	119	12.9	138	0.108403	65	6.2	38	14	0.085	140	46	1	0	0	1	0	1	1	0	0	1	365	12.1667	5	3
127	0	0	58	0	19.7759	76	2	1	1	3	21	1	5.8	211	19.2	135	0.0909953	72	7	47	11	0.077	301	56	0	0	0	1	0	0	1	0	0	0	365	12.1667	3	2
128	0	0	55	0	19.8568	90	2	1	0	3	38	1	7	204	18.7	135	0.0916667	81	8.1	41	14	0.029	526	44	0	1	0	0	1	0	1	0	0	0	365	12.1667	4	6
129	0	0	48	1	19.9104	102.667	2	0	1	3	34	1	8.3	143	14.2	149	0.0993007	59	8	44	13	0.005	744	38	0	0	0	0	0	0	1	0	1	0	365	12.1667	4	2
130	0	0	60	1	19.7516	73.6667	2	1	0	3	22	0	5.5	446	15.6	124	0.0349776	60	4.8	49	12	0.093	82	53	0	1	0	0	1	0	1	0	1	0	365	12.1667	3	3
131	0	0	66	1	19.8694	108	2	1	1	3	37	1	8.5	210	14.2	135	0.067619	63	6.5	44	14	0.062	151	55	0	0	0	1	0	0	1	0	1	0	365	12.1667	5	3
132	0	0	56	1	19.8756	79.6667	2	0	0	3	40	1	8.4	124	13.1	132	0.105645	68	7.7	48	12	0.049	82	46	0	1	0	0	0	0	0	0	0	0	365	12.1667	5	2
133	0	0	66	1	19.8385	107.667	2	1	0	3	27	0	7.9	166	13.6	134	0.0819277	70	7.8	42	10	0.021	312	55	0	1	0	0	0	0	0	0	0	0	365	12.1667	4	3
134	0	0	61	0	19.808	103.333	2	0	1	3	21	0	5.3	217	19.7	137	0.0907834	63	4.6	37	10	0.015	1078	51	1	0	0	0	0	0	1	0	0	0	365	12.1667	3	3
135	0	0	63	1	19.806	111.667	2	1	1	3	22	0	8.3	141	15.1	142	0.107092	66	6.7	41	11	0.006	540	55	1	1	0	0	0	0	0	0	1	1	365	12.1667	3	1
136	0	0	55	1	19.8837	113	2	0	1	3	38	0	8.5	153	13.3	148	0.0869281	62	5.7	36	10	0.083	107	40	0	1	0	0	1	0	0	0	1	0	365	12.1667	3	4
137	0	0	65	0	20.0437	111	2	1	1	3	22	0	5.7	208	13.8	141	0.0663462	67	6.9	47	14	0.089	117	48	1	0	0	0	0	0	1	0	0	0	365	12.1667	4	5
138	0	0	43	0	20.015	79.3333	2	1	1	3	28	0	5.2	187	14.9	134	0.0796791	50	3.9	47	13	0.016	82	46	0	1	0	1	0	0	1	1	1	0	365	12.1667	4	5
139	0	0	66	1	20.0689	81.6667	2	1	1	3	34	1	7.5	235	20.2	136	0.0859574	58	6.9	37	14	0.079	88	42	0	1	0	1	0	0	1	0	0	0	365	12.1667	4	4
140	0	0	63	0	19.9284	100.667	2	1	0	3	28	0	7.4	224	12.9	139	0.0575893	60	5.8	46	10	0.085	724	35	1	0	0	1	0	0	0	0	1	0	365	12.1667	4	5
141	0	0	79	0	20.0273	84	2	0	0	3	37	1	5.8	338	16	132	0.0473373	52	4.4	44	15	0.094	2437	55	1	0	0	1	0	0	0	0	0	0	365	12.1667	5	7
142	0	0	63	0	20.0809	102	2	1	1	3	33	1	8.5	210	12.7	137	0.0604762	67	8.3	46	15	0.04	586	42	1	0	0	1	0	0	1	0	0	0	365	12.1667	4	5
143	0	0	66	1	20.1337	97.3333	2	0	0	3	25	0	7.4	206	19.5	133	0.0946602	68	8.8	47	15	0.02	617	51	0	0	0	0	0	1	0	0	0	0	365	12.1667	4	3
144	0	0	79	1	19.9476	79.6667	2	1	0	3	24	0	8.8	129	19.2	146	0.148837	56	4.4	47	11	0.015	164	47	0	0	0	0	0	0	0	0	0	1	365	12.1667	4	5
145	0	0	66	1	20.0438	97.6667	2	1	1	3	33	1	5.6	162	15.9	146	0.0981481	58	5.9	41	14	0.072	2156	38	1	0	0	1	0	0	1	0	1	0	365	12.1667	4	4
146	0	0	78	1	20.0159	95.6667	2	0	0	3	31	0	6.3	116	12.2	142	0.105172	54	5.8	50	12	0.061	223	49	1	0	0	1	0	1	1	0	1	0	365	12.1667	3	6
147	0	0	63	0	20.0079	102.667	2	0	0	3	34	0	6.4	186	16.3	126	0.0876344	54	5.8	50	10	0.05	280	43	1	0	0	0	0	0	1	1	0	0	365	12.1667	3	6
148	0	0	78	1	20.2191	70	2	0	1	3	29	1	5.4	165	14.8	132	0.089697	69	7.5	37	10	0.067	88	36	0	0	0	1	0	0	0	0	0	0	365	12.1667	3	6
149	0	0	76	0	20.1956	86.6667	2	1	0	3	32	1	6.6	53	14.1	138	0.266038	60	6.4	43	14	0.095	208	49	0	0	0	1	0	0	0	0	1	1	365	12.1667	4	8
150	1	1	79	1	20.2153	96.6667	2	1	0	3	30	0	6.6	181	13	146	0.0718232	54	5.4	47	15	0.031	82	45	0	0	0	1	0	0	0	0	0	0	27	0.9	4	6
151	0	0	60	0	20.2497	107.667	2	0	0	3	37	1	7	296	13	140	0.0439189	60	7.7	41	13	0.047	301	44	1	0	0	0	0	1	0	0	0	0	365	12.1667	3	5
152	0	0	61	0	20.1956	72.6667	2	0	0	3	34	1	7.1	376	20.1	140	0.0534574	69	7.8	45	10	0.026	943	44	1	0	0	0	0	0	1	0	0	0	365	12.1667	4	5
153	0	0	60	1	20.181	105.333	2	1	0	3	26	1	6.1	175	13.4	124	0.0765714	47	5	42	14	0.012	82	36	1	0	0	1	0	0	0	0	1	0	365	12.1667	4	3
154	0	0	66	0	20.4294	98.3333	2	1	1	3	38	0	8.3	118	14.4	140	0.122034	58	5.1	50	14	0.092	82	41	0	0	0	0	0	0	0	0	1	1	365	12.1667	4	6
155	0	0	70	0	20.3131	93.3333	2	0	1	3	33	1	8	206	21.1	132	0.102427	65	6.7	50	14	0.006	82	44	1	0	0	1	0	0	1	1	0	0	365	12.1667	5	8
156	0	0	49	1	20.3424	114.333	2	1	1	3	33	0	6.1	257	13.4	138	0.0521401	68	8.1	49	14	0.097	532	52	0	0	0	0	1	0	1	0	1	0	365	12.1667	5	3
157	0	0	66	1	20.346	110	2	1	0	3	24	0	6.8	156	15.7	141	0.100641	70	6.1	36	13	0.021	725	52	1	0	0	0	0	0	0	0	0	0	365	12.1667	4	2
158	0	0	66	1	20.2797	72.6667	2	1	0	3	36	0	7.6	154	17.4	142	0.112987	64	7.8	47	11	0.098	180	46	0	0	0	0	0	0	0	0	1	1	365	12.1667	4	4
159	0	0	43	1	20.2625	88.3333	2	1	1	3	21	0	7.5	146	16.5	144	0.113014	65	6.9	42	14	0.029	251	38	0	0	0	1	0	0	0	0	1	1	365	12.1667	4	1
160	0	0	60	1	20.474	99.3333	2	1	1	3	30	1	5.9	450	13.9	131	0.0308889	62	5.5	35	11	0.061	82	36	0	0	0	1	0	0	1	1	1	0	365	12.1667	4	4
161	0	0	53	0	20.2918	101.667	2	0	0	3	29	0	6	385	17.1	143	0.0444156	70	7.6	38	12	0.047	82	52	1	0	0	0	0	0	1	0	0	0	365	12.1667	4	3
162	0	0	76	0	20.3823	108.333	2	0	0	3	36	0	9	288	12.8	131	0.0444444	59	5.4	50	13	0.097	495	55	1	0	0	0	0	0	0	0	1	0	365	12.1667	4	7
163	0	0	66	0	20.286	111.333	2	1	0	3	28	0	6.2	237	13.1	143	0.0552743	54	5.9	41	14	0.06	82	56	1	0	0	1	0	0	1	0	1	0	365	12.1667	4	5
164	0	0	64	0	20.5099	112.333	2	1	0	3	23	0	8.5	337	14.5	130	0.0430267	52	4.6	48	11	0.04	560	56	0	0	0	1	0	1	0	0	1	0	365	12.1667	4	3
165	0	0	59	1	20.5516	80.3333	2	1	0	3	24	1	5.2	162	14.4	137	0.0888889	65	7.3	37	10	0.054	873	37	1	0	0	0	0	0	1	0	1	0	365	12.1667	3	1
166	0	0	76	1	20.484	102.667	2	0	1	3	22	1	8.5	152	13.9	137	0.0914474	54	5	49	15	0.065	82	48	1	0	0	0	0	0	1	0	1	0	365	12.1667	4	5
167	0	0	66	1	20.5239	96.6667	2	0	1	3	32	0	7.7	219	14.4	146	0.0657534	66	8.7	45	15	0.099	647	50	0	0	0	0	0	0	0	0	1	0	365	12.1667	3	4
168	0	0	52	1	20.4484	78.3333	2	1	0	3	40	1	8.2	266	14	136	0.0526316	59	5.5	36	12	0.036	134	35	1	0	0	0	0	0	1	0	1	0	365	12.1667	3	2
169	0	0	68	1	20.6155	110.333	2	0	1	3	21	0	6.9	232	23.1	130	0.099569	62	6.9	36	10	0.082	590	44	1	0	0	1	0	0	0	0	1	0	365	12.1667	4	3
170	0	0	64	1	20.5235	101	2	1	0	3	33	1	6.6	115	15.8	148	0.137391	66	6.5	41	14	0.005	82	38	0	0	0	0	0	0	1	0	0	1	365	12.1667	3	3
171	0	0	69	0	20.4237	96	2	1	1	3	29	0	7.8	173	14.5	132	0.083815	58	6.4	44	15	0.056	154	56	0	0	0	1	0	0	1	1	0	0	365	12.1667	3	6
172	0	0	62	1	20.5619	87.6667	2	1	1	3	24	0	5.9	173	16.9	149	0.0976879	60	6	38	11	0.087	82	53	0	0	0	1	0	0	0	1	1	0	365	12.1667	4	2
173	0	0	62	1	20.4122	98.6667	2	0	1	3	40	0	7.6	53	14.8	134	0.279245	71	7.1	42	10	0.003	397	45	0	0	0	0	0	0	0	0	0	1	365	12.1667	5	3
174	0	0	76	0	20.5469	86.3333	2	1	0	3	35	0	8.7	183	12.6	145	0.0688525	56	6.5	46	12	0.088	389	42	0	0	0	1	0	0	0	0	0	0	365	12.1667	4	8
175	0	0	54	1	20.475	82.3333	2	1	1	3	23	0	6.8	164	15.9	139	0.0969512	70	7.4	36	12	0.043	292	40	0	0	0	0	0	0	1	0	0	0	365	12.1667	3	1
176	0	0	65	1	20.5875	118.333	2	0	1	3	28	1	6.5	127	13.7	132	0.107874	76	7.6	42	10	0.052	117	52	1	0	0	1	0	0	0	0	0	1	365	12.1667	4	3
177	0	0	59	0	20.4821	91.6667	2	0	0	3	37	1	8.4	144	17.6	139	0.122222	56	5.4	46	13	0.022	272	40	1	0	0	0	0	0	0	0	0	1	365	12.1667	5	4
178	0	0	50	1	20.619	94	2	0	1	3	39	1	6.7	252	14	137	0.0555556	73	7.8	50	12	0.073	1363	39	0	0	0	1	0	0	1	0	0	0	365	12.1667	5	2
179	0	0	58	0	20.6866	85.3333	2	0	0	3	27	1	6.8	155	13.9	137	0.0896774	77	6.8	47	14	0.06	564	41	0	0	0	1	0	0	0	0	1	0	365	12.1667	3	4
180	0	0	51	0	20.725	110.333	2	1	0	3	39	0	6.9	441	13.2	137	0.029932	76	6.2	45	15	0.063	447	37	1	0	0	1	0	0	1	0	0	0	365	12.1667	3	4
181	0	0	59	1	20.5816	101.667	2	1	1	3	37	1	8.1	167	13.3	138	0.0796407	65	6.6	44	14	0.031	695	44	1	0	0	1	0	1	0	0	0	0	365	12.1667	5	2
182	0	0	66	1	20.5405	102	2	0	0	3	36	0	7	105	12.3	141	0.117143	62	7.5	43	11	0.008	386	56	0	0	0	0	1	0	1	0	0	1	365	12.1667	4	5
183	0	0	64	0	20.6193	93	2	1	1	3	36	0	6.4	235	14.9	146	0.0634043	58	5.9	40	13	0.1	341	37	0	0	0	1	0	0	0	0	0	0	365	12.1667	4	5
184	0	0	65	1	20.794	96.3333	2	0	0	3	21	0	8.1	116	16	144	0.137931	60	9.1	50	10	0.02	350	36	0	0	0	1	0	0	0	0	1	1	365	12.1667	4	3
185	0	0	62	1	20.8203	74.6667	2	1	0	3	28	0	7.6	256	14.4	125	0.05625	67	7.1	50	14	0.06	1615	55	1	0	0	1	0	0	0	0	0	0	365	12.1667	4	2
186	0	0	70	1	20.77	87.3333	2	0	1	3	35	0	8.6	202	14.3	139	0.0707921	54	6.4	49	12	0.096	224	50	0	0	0	1	0	0	0	0	0	0	365	12.1667	4	5
187	0	0	70	1	20.7609	113.667	2	0	0	3	39	1	7.2	199	18.5	124	0.0929648	75	8	49	11	0.027	141	54	0	0	0	0	0	0	1	0	0	0	365	12.1667	4	4
188	0	0	59	0	20.8894	99	2	1	0	3	33	1	8.4	145	14.8	126	0.102069	68	7	45	15	0.088	317	38	0	0	0	1	0	1	0	0	1	0	365	12.1667	4	4
189	0	0	79	1	20.6722	106.333	2	0	0	3	22	1	6.4	216	14.3	143	0.0662037	56	5.8	36	15	0.096	208	56	0	0	0	1	1	0	0	0	0	0	365	12.1667	3	6
190	0	0	58	1	20.7927	87.6667	2	0	0	3	31	0	8.5	255	15.9	142	0.0623529	62	6.1	40	15	0.051	756	42	0	0	0	1	1	0	1	0	1	0	365	12.1667	4	4
191	0	0	57	0	20.889	93	2	0	0	3	39	1	7	312	15.1	141	0.0483974	70	9.1	49	15	0.097	123	44	1	0	0	1	1	0	1	0	0	0	365	12.1667	5	6
192	0	0	53	1	20.8953	92	2	1	0	3	38	1	6.2	150	13.4	141	0.0893333	56	5.4	44	15	0.062	151	44	1	0	0	0	1	0	0	0	0	0	365	12.1667	3	4
193	0	0	66	0	20.9266	100.667	2	0	0	3	36	1	7.5	267	16.2	134	0.0606742	67	8.7	39	12	0.03	82	56	1	0	0	0	0	0	1	0	1	0	365	12.1667	5	5
194	0	0	66	1	20.7512	78.6667	2	1	1	3	28	0	8.3	214	12.1	139	0.0565421	65	7.1	42	10	0.052	1485	55	1	0	0	0	0	0	1	0	1	0	365	12.1667	4	3
195	0	0	66	1	20.83	82.3333	2	1	0	3	28	0	6.8	159	12.1	139	0.0761006	65	7.1	36	11	0.05	1485	51	0	0	0	0	0	0	0	0	1	0	365	12.1667	4	3
196	0	0	59	0	20.7385	117.667	2	0	0	3	29	0	8.1	177	13.7	138	0.0774011	81	6.5	49	14	0.06	1099	52	1	0	0	0	0	0	0	0	1	0	365	12.1667	4	3
197	0	0	57	1	20.8632	90	2	1	1	3	36	0	6.6	139	13.8	133	0.0992806	60	6.6	37	10	0.09	187	54	1	0	0	0	1	0	1	0	0	0	365	12.1667	3	3
198	0	0	50	1	20.9573	88	2	1	0	3	28	1	7	243	13.4	145	0.055144	70	6.2	39	11	0.03	94	49	0	0	0	1	0	0	0	0	1	0	365	12.1667	3	2
199	0	0	61	0	20.7743	110	2	1	0	3	26	1	5.7	154	15.1	130	0.0980519	77	8.5	44	13	0.099	822	47	0	0	0	0	0	0	0	0	0	0	365	12.1667	4	5
200	0	0	66	1	20.8159	73	2	1	0	3	25	1	5.1	258	20.9	138	0.0810078	56	5.1	38	13	0.068	2437	39	0	0	0	0	0	0	1	0	0	0	365	12.1667	4	4
201	0	0	68	0	20.9697	106	2	1	1	3	31	1	5.2	268	14.4	142	0.0537313	64	7.5	50	13	0.092	140	40	0	0	0	1	0	0	1	0	0	0	365	12.1667	3	6
202	0	0	58	0	20.9644	117	2	0	0	3	21	0	7.9	170	14.4	139	0.0847059	88	7.7	37	13	0.094	2235	54	0	0	0	1	0	0	1	1	1	0	365	12.1667	3	3
203	0	0	53	0	20.8303	98.6667	2	1	1	3	35	1	8	221	18.4	146	0.0832579	59	5.4	36	11	0.073	344	43	1	0	0	1	0	0	0	0	0	0	365	12.1667	3	4
204	0	0	65	1	20.9755	101.667	2	0	0	3	23	1	6.5	211	16.6	150	0.078673	69	8.5	46	14	0.054	2417	37	1	0	0	0	0	0	1	0	0	0	365	12.1667	3	3
205	0	0	69	1	20.9395	93	2	0	0	3	31	0	8.5	369	13.5	140	0.0365854	70	8.3	46	11	0.013	191	54	0	0	0	0	1	0	1	0	0	0	365	12.1667	4	5
206	0	0	64	1	20.9162	81.6667	2	1	1	3	29	0	6.7	380	14.2	149	0.0373684	66	8.1	42	12	0.004	82	53	1	0	0	0	0	0	0	0	0	0	365	12.1667	4	2
207	0	0	51	1	20.9877	101.667	2	1	1	3	32	0	5.7	123	15.6	140	0.126829	87	8.2	48	14	0.025	2437	36	1	0	0	0	0	0	0	1	0	1	365	12.1667	3	3
208	0	0	78	1	20.8953	88.3333	2	0	0	3	34	0	9	227	14.8	141	0.0651982	56	4.8	45	15	0.072	170	53	1	0	0	0	0	0	0	0	1	0	365	12.1667	3	5
209	0	0	54	0	20.9644	117.667	2	1	0	3	23	1	7.8	103	14.2	144	0.137864	59	6.1	45	11	0.034	2437	39	0	0	0	0	0	0	1	0	1	1	365	12.1667	4	3
210	1	1	62	1	21.0703	111.333	2	1	1	3	28	1	7.1	50	22.2	136	0.444	77	7.7	50	11	0.093	413	47	0	0	0	0	0	1	0	0	1	1	27	0.9	4	7
211	0	0	60	1	21.0249	112	2	0	1	3	36	0	8	175	14.9	140	0.0851429	54	6.1	50	11	0.071	82	44	0	0	0	0	0	0	0	0	0	0	365	12.1667	5	3
212	0	0	52	1	20.9573	93.6667	2	0	1	3	21	0	5.2	359	13	136	0.0362117	59	5.9	49	15	0.095	82	41	1	0	0	0	1	0	1	0	0	0	365	12.1667	4	3
213	0	0	58	1	21.2412	113.667	2	1	1	3	31	0	5.1	199	15.2	134	0.0763819	63	6.9	40	14	0.068	82	46	1	0	0	0	0	0	0	0	1	0	365	12.1667	4	2
214	0	0	57	1	21.1206	83.6667	2	0	1	3	38	1	8.2	265	15.8	135	0.0596226	84	9.6	50	12	0.031	98	51	0	0	0	0	0	0	1	0	0	0	365	12.1667	5	1
215	0	0	66	0	21.1779	118.667	2	1	1	3	38	0	7.8	212	16.8	137	0.0792453	62	7.1	36	15	0.037	998	56	0	0	0	0	0	0	0	0	1	0	365	12.1667	5	5
216	0	0	55	0	21.0925	73.6667	2	1	0	3	39	1	7.4	293	15.1	136	0.0515358	47	5	38	14	0.048	1765	51	1	0	0	0	0	0	0	0	1	0	365	12.1667	4	3
217	0	0	59	1	21.0777	91.6667	2	1	1	3	23	0	8.7	134	15.3	138	0.114179	70	7.9	40	12	0.059	254	43	1	0	0	0	1	0	1	1	1	1	365	12.1667	4	4
218	0	0	63	1	21.1501	99.6667	2	1	0	3	32	1	7.5	219	15.2	137	0.0694064	65	6.6	39	11	0.093	198	38	0	0	0	0	0	0	0	0	1	0	365	12.1667	3	3
219	0	0	59	0	21.157	97.3333	2	0	1	3	29	1	5.5	232	21.7	137	0.0935345	68	6.9	37	15	0.015	293	36	1	0	0	0	0	0	0	0	0	0	365	12.1667	4	4
220	0	0	69	1	21.2075	70.6667	2	1	0	3	40	0	5.7	178	16.7	136	0.0938202	65	6.8	46	10	0.064	82	39	0	0	0	0	0	1	0	0	1	0	365	12.1667	4	4
221	0	0	52	0	21.2515	101	2	1	1	3	31	1	6.3	285	13.9	138	0.0487719	50	5.5	44	14	0.042	106	55	1	0	0	0	0	0	0	0	0	0	365	12.1667	4	3
222	0	0	67	0	21.1601	90	2	1	1	3	26	0	7.7	228	17	141	0.0745614	64	6.2	48	12	0.051	248	57	0	0	0	0	0	0	0	0	0	0	365	12.1667	3	5
223	0	0	56	0	21.3396	103.333	2	1	1	3	36	1	5.3	496	16.2	134	0.0326613	68	6.7	48	10	0.053	638	49	0	0	0	0	0	0	0	0	0	0	365	12.1667	3	4
224	0	0	77	0	21.4062	110.667	2	0	0	3	37	1	8.9	154	15.7	139	0.101948	67	7.1	41	13	0.082	82	47	0	0	0	0	0	0	0	0	0	0	365	12.1667	5	8
225	0	0	55	1	21.2955	89.6667	2	0	1	3	38	0	8.7	151	15.4	141	0.101987	60	6.4	48	11	0.099	228	56	1	0	0	0	0	0	0	0	1	0	365	12.1667	3	1
226	0	0	59	0	21.3578	103.667	2	1	0	3	27	1	7.9	193	13.4	134	0.0694301	68	6.8	39	14	0.059	928	35	1	0	0	0	0	1	1	0	0	0	365	12.1667	4	4
227	0	0	65	1	21.4425	93.6667	2	1	0	3	35	1	6.5	213	14.5	142	0.0680751	56	6.6	44	11	0.099	334	37	1	0	0	0	1	0	0	0	1	0	365	12.1667	5	6
228	0	0	69	0	21.489	95.3333	2	0	1	3	38	1	7.9	143	13.7	139	0.0958042	60	7.3	45	13	0.026	581	48	1	0	0	0	0	1	0	0	1	0	365	12.1667	4	6
229	0	0	62	0	21.4198	74.6667	2	1	0	3	36	0	7.9	315	14	135	0.0444444	65	6.4	49	11	0.014	82	38	0	0	0	0	0	0	1	0	1	0	365	12.1667	3	5
230	0	0	56	0	21.4692	93.6667	2	1	0	3	39	1	7.2	120	13.8	140	0.115	65	6.6	40	13	0.093	82	56	1	0	0	0	0	0	0	0	1	1	365	12.1667	4	3
231	0	0	57	1	21.4174	96.6667	2	0	1	3	35	0	7.6	192	14.7	150	0.0765625	59	5.7	37	11	0.024	82	53	0	0	0	0	0	0	0	0	1	0	365	12.1667	5	1
232	0	0	55	0	21.4912	98.6667	2	0	0	3	40	1	7.1	188	12.7	141	0.0675532	56	4.6	38	12	0.083	130	51	0	0	0	0	0	1	0	0	0	0	365	12.1667	4	3
233	0	0	58	0	21.4912	100.333	2	1	1	3	33	1	8.6	201	15.5	133	0.0771144	60	6.8	49	15	0.063	439	51	0	0	0	0	0	0	0	1	0	0	365	12.1667	3	4
234	0	0	64	0	21.4498	117	2	0	1	3	40	1	8.9	121	15.9	138	0.131405	56	6.2	41	12	0.014	82	42	1	0	0	0	0	0	0	0	1	1	365	12.1667	4	5
235	0	0	79	1	21.5252	92	2	0	1	3	25	0	6	118	16	131	0.135593	67	7	36	12	0.06	2437	37	0	0	0	0	0	0	0	0	1	1	365	12.1667	4	6
236	0	0	54	1	21.3783	105	2	1	0	3	25	1	7.4	195	14	141	0.0717949	52	6.3	36	13	0.098	82	40	1	0	0	0	0	0	0	1	1	0	365	12.1667	4	3
237	0	0	57	0	21.3578	79.6667	2	1	1	3	35	0	7.9	294	16.4	131	0.0557823	73	4.6	49	15	0.093	401	39	0	0	0	0	0	0	0	1	0	0	365	12.1667	5	5
238	1	1	66	0	21.5288	79.6667	2	0	0	3	28	0	7.9	205	13.8	140	0.0673171	56	6.7	49	12	0.092	533	47	1	0	0	0	0	0	0	0	1	0	15	0.5	3	6
239	0	0	67	0	21.4996	110.667	2	0	1	3	24	1	7.3	155	13.6	141	0.0877419	60	6.1	41	15	0.014	262	35	1	0	0	0	0	0	0	0	1	0	365	12.1667	4	5
240	0	0	52	1	21.3164	101	2	1	0	3	25	0	8.7	258	15.1	142	0.0585271	89	7.4	35	12	0.022	2033	56	1	0	0	0	0	0	0	0	0	0	365	12.1667	4	1
241	0	0	63	1	21.5352	109.333	2	0	0	3	32	1	7.9	219	15.9	138	0.0726027	76	7.5	41	13	0.019	1106	46	1	0	0	0	0	0	0	1	1	0	365	12.1667	4	4
242	0	0	66	0	21.5577	86.6667	2	1	0	3	31	1	6.2	124	17	131	0.137097	71	7.2	40	12	0.012	82	36	0	0	0	0	1	0	0	0	0	1	365	12.1667	4	8
243	0	0	76	0	21.3629	111.667	2	1	0	3	38	0	5.7	199	13.5	142	0.0678392	50	4.8	38	13	0.019	161	49	0	0	0	0	0	1	0	1	1	0	365	12.1667	3	9
244	0	0	77	0	21.5193	71.6667	2	1	1	3	27	0	5.8	80	13.8	131	0.1725	52	5.1	44	13	0.034	283	47	1	0	0	0	0	0	0	0	1	1	365	12.1667	3	8
245	0	0	61	0	21.4463	116.667	2	1	0	3	34	0	7.1	245	14.8	137	0.0604082	54	5.7	46	12	0.021	309	35	0	0	0	0	0	0	0	0	0	0	365	12.1667	3	5
246	0	0	68	1	21.4628	113.667	2	1	1	3	25	1	7.9	236	13.5	139	0.0572034	63	6.2	46	12	0.051	82	39	0	0	0	0	0	0	0	1	0	0	365	12.1667	3	5
247	0	0	65	0	21.5668	110.667	2	1	1	3	30	0	8.6	126	13.9	145	0.110317	54	6	43	12	0.027	162	51	0	0	0	0	1	0	0	0	1	1	365	12.1667	4	7
248	0	0	57	0	21.6025	98.3333	2	1	1	3	22	1	7.6	198	14	132	0.0707071	54	4.4	36	11	0.017	1233	45	0	0	0	0	0	0	0	1	1	0	365	12.1667	4	4
249	0	0	60	1	21.5856	115.667	2	1	0	3	23	0	5.8	195	13.2	141	0.0676923	60	5.9	50	15	0.021	117	53	1	0	0	0	0	0	0	1	0	0	365	12.1667	4	2
250	0	0	65	1	21.4305	72	2	0	0	3	22	0	7.1	48	19.5	128	0.40625	64	8.1	37	10	0.052	667	51	1	0	0	0	0	0	0	0	0	1	365	12.1667	4	2
251	1	1	66	0	21.5892	91.3333	3	0	0	3	35	0	8	287	13.3	140	0.0463415	74	7.9	48	11	0.061	1520	37	0	0	0	0	1	1	0	0	1	0	18	0.6	3	8
252	0	0	52	1	21.6811	114	2	1	0	3	38	1	6.6	265	20.6	137	0.0777358	76	8.5	50	10	0.06	1717	45	0	0	0	0	0	0	0	0	0	0	365	12.1667	5	2
253	0	0	59	1	21.5319	88	2	0	1	3	28	1	8.4	228	13.3	140	0.0583333	69	8.8	46	10	0.006	182	40	0	0	0	0	0	0	0	0	1	0	365	12.1667	3	2
254	0	0	53	0	21.6427	110.333	2	0	0	3	27	1	6.1	172	12.1	127	0.0703488	63	6.9	49	15	0.069	507	42	1	0	0	0	1	0	0	0	0	0	365	12.1667	4	6
255	0	0	53	0	21.6287	95.3333	2	1	0	3	28	0	5.6	139	12.1	127	0.0870504	63	6.9	49	11	0.004	507	48	1	0	0	0	1	0	0	0	0	0	365	12.1667	3	6
256	0	0	52	0	21.5123	96.3333	2	1	0	3	37	1	7.9	510	18	137	0.0352941	58	6.1	48	15	0.098	133	39	1	0	0	0	0	0	0	1	0	0	365	12.1667	5	5
257	0	0	77	0	21.7453	73	2	1	0	3	36	0	6.7	183	15.7	147	0.0857923	60	3.9	48	13	0.01	365	56	1	0	0	0	1	1	0	0	1	0	365	12.1667	4	9
258	0	0	62	0	21.7453	99	2	0	1	3	36	1	7.4	305	13.9	141	0.0455738	50	6.2	39	15	0.086	379	47	1	0	0	0	0	0	0	0	1	0	365	12.1667	5	5
259	0	0	66	1	21.6512	101.667	2	1	1	3	23	0	9	198	13.8	144	0.069697	58	7.1	42	12	0.03	82	55	0	0	0	0	0	0	0	0	0	0	365	12.1667	4	2
260	0	0	65	1	21.6343	91.6667	2	0	0	3	33	1	7.4	214	13.1	142	0.061215	65	7.2	46	11	0.032	159	45	0	0	0	0	0	0	0	0	1	0	365	12.1667	5	4
261	0	0	63	1	21.6499	108.667	2	1	1	3	35	1	6.4	276	14.2	128	0.0514493	58	7	39	15	0.073	82	47	1	0	0	0	1	0	0	0	1	0	365	12.1667	5	5
262	0	0	66	0	21.7365	95.6667	2	1	1	3	28	1	7.6	302	16.9	128	0.0559603	74	4.6	48	10	0.043	574	42	0	0	0	0	0	0	0	1	0	0	365	12.1667	4	7
263	0	0	54	1	21.717	112.333	2	1	1	3	25	1	6.2	218	14.1	138	0.0646789	56	5.1	49	15	0.038	82	40	1	0	0	0	0	0	0	1	1	0	365	12.1667	4	3
264	0	0	56	1	21.6671	98.6667	2	1	0	3	27	1	7.3	184	13.6	143	0.073913	73	8.3	49	13	0.052	1341	38	1	0	0	0	0	0	0	0	0	0	365	12.1667	4	2
265	0	0	76	1	21.6761	101.333	2	0	1	3	24	0	8.1	367	14.4	135	0.0392371	58	5.5	43	13	0.038	82	54	0	0	0	0	0	0	0	0	0	0	365	12.1667	3	4
266	0	0	61	1	21.821	112.333	2	0	0	3	30	1	8.1	273	19.3	133	0.070696	60	6.9	48	12	0.049	260	42	1	0	0	0	0	0	0	0	1	0	365	12.1667	4	3
267	0	0	44	1	21.9017	105	2	1	0	3	40	0	7.5	206	21.2	129	0.102913	64	6.4	40	11	0.05	137	43	0	0	0	0	1	0	0	0	0	0	365	12.1667	4	4
268	0	0	67	1	21.8985	99	2	1	0	3	28	0	7.1	195	17.4	136	0.0892308	66	5.8	43	12	0.091	139	50	1	0	0	0	0	0	0	0	0	0	365	12.1667	3	4
269	0	0	59	1	21.8182	93.3333	2	0	0	3	36	0	7.8	181	14.5	144	0.0801105	65	6.7	44	14	0.08	272	37	0	0	0	0	1	0	0	0	1	0	365	12.1667	5	4
270	0	0	64	1	21.8573	97.6667	2	0	0	3	24	0	8	137	23.5	124	0.171533	65	6.9	35	15	0.089	82	55	1	0	0	0	0	0	0	1	0	1	365	12.1667	4	2
271	0	0	66	1	21.7647	87.3333	2	1	1	3	39	1	8.8	193	13.9	143	0.0720207	62	6.6	36	13	0.07	1396	45	0	0	0	0	1	0	0	0	0	0	365	12.1667	4	6
272	0	0	66	1	21.9213	87.3333	2	1	0	3	39	1	8.1	267	15.3	145	0.0573034	86	8	45	15	0.024	2129	45	0	0	0	0	0	0	0	0	1	0	365	12.1667	3	4
273	0	0	67	0	21.7969	73.3333	2	1	0	3	35	1	6.8	164	18.7	136	0.114024	80	5.4	48	12	0.033	256	36	1	0	0	0	1	0	0	1	0	1	365	12.1667	4	9
274	0	0	50	1	21.9052	112.667	2	0	1	3	36	1	6.7	99	14.8	131	0.149495	80	8	42	13	0.076	508	50	1	0	0	0	0	1	0	1	0	1	365	12.1667	4	3
275	0	0	78	1	21.8328	118.333	2	0	0	3	34	1	8.2	204	14.5	133	0.0710784	85	9	41	11	0.036	205	55	1	0	0	0	0	0	0	1	1	0	365	12.1667	4	6
276	0	0	65	0	22.1065	103	2	1	1	3	31	1	5.7	312	15.2	140	0.0487179	56	4.8	44	13	0.024	135	56	0	0	0	0	0	0	0	0	1	0	365	12.1667	4	5
277	0	0	68	0	22.0761	122	2	1	0	3	31	0	7	117	15.3	133	0.130769	72	9	35	11	0.072	1139	56	0	0	0	0	1	0	0	0	0	1	365	12.1667	4	7
278	0	0	69	0	21.9516	79.6667	2	0	1	3	25	1	7.5	163	12.9	142	0.0791411	65	7.5	43	13	0.045	364	37	1	0	0	0	0	0	0	0	1	0	365	12.1667	4	6
279	0	0	63	1	22.005	94.3333	2	1	0	3	21	1	5.9	112	14.6	136	0.130357	78	8.6	49	12	0.025	82	47	1	0	0	0	0	0	0	1	0	1	365	12.1667	4	3
280	0	0	79	1	22.1442	85.3333	2	1	1	3	23	0	5.1	321	16.3	131	0.0507788	65	7.8	37	14	0.036	461	36	1	0	0	0	0	1	0	0	0	0	365	12.1667	4	5
281	0	0	55	1	22.0079	96.6667	2	1	0	3	25	0	7.5	197	13.5	141	0.0685279	59	5.4	45	13	0.059	82	41	0	0	0	0	0	0	0	0	1	0	365	12.1667	4	2
282	0	0	59	1	22.1483	116.667	2	0	1	3	25	0	5.6	222	13.4	144	0.0603604	63	6.2	49	14	0.018	82	35	1	0	0	0	1	0	0	1	1	0	365	12.1667	3	5
283	0	0	51	1	22.1524	104	2	1	1	3	40	1	8.3	353	14.1	130	0.0399433	68	7.1	46	12	0.076	82	39	0	0	0	0	0	1	0	0	0	0	365	12.1667	3	2
284	0	0	63	0	22.0307	100.333	2	0	1	3	23	0	5.5	248	15.4	140	0.0620968	56	6.4	37	13	0.082	170	56	1	0	0	0	1	0	0	0	0	0	365	12.1667	4	5
285	0	0	43	0	21.978	76.6667	2	1	1	3	40	0	6.1	72	21.1	137	0.293056	58	6	37	11	0.096	96	45	1	0	0	0	0	0	0	0	0	1	365	12.1667	3	4
286	0	0	68	1	22.1519	69.6667	2	0	1	3	38	0	7.9	213	13.4	142	0.0629108	60	5.8	41	15	0.07	2437	49	1	0	0	0	0	0	0	0	1	0	365	12.1667	5	4
287	0	0	77	0	22.1631	86.6667	2	0	1	3	39	1	7.7	195	14	133	0.0717949	75	7.4	35	10	0.028	180	53	0	0	0	0	0	0	0	0	0	0	365	12.1667	3	7
288	0	0	65	1	22.0835	86.6667	2	1	1	3	32	0	5.1	181	14.7	136	0.0812155	67	6.4	50	12	0.031	82	38	1	0	0	0	0	0	0	0	0	0	365	12.1667	4	4
289	0	0	65	1	22.206	117.667	2	0	1	3	33	1	6.1	267	12.8	133	0.0479401	69	8	43	11	0.025	1171	57	1	0	0	0	1	0	0	0	0	0	365	12.1667	3	5
290	0	0	79	0	22.0312	92.6667	2	0	0	3	32	0	5.6	70	15.1	125	0.215714	60	7.2	36	15	0.058	574	54	0	0	0	0	0	0	0	1	1	1	365	12.1667	5	8
291	0	0	57	0	22.0703	121.667	2	0	0	3	36	1	6.8	176	16.1	129	0.0914773	60	6.9	39	10	0.033	368	55	1	0	0	0	0	0	0	0	1	0	365	12.1667	5	3
292	0	0	54	1	22.005	113.667	2	0	0	3	40	0	5.8	210	19.6	139	0.0933333	60	5.9	38	10	0.049	179	47	1	0	0	0	0	0	0	0	0	0	365	12.1667	4	2
293	0	0	59	1	22.0876	82	2	1	0	3	31	0	5.2	249	14.9	133	0.0598394	83	7.8	35	15	0.005	201	47	1	0	0	0	0	0	0	0	1	0	365	12.1667	4	2
294	0	0	66	1	22.0522	70.3333	2	0	1	3	39	1	5.4	75	14.5	124	0.193333	73	9	45	11	0.046	276	57	1	0	0	0	0	0	0	0	0	1	365	12.1667	4	3
295	0	0	58	0	22.2215	92	2	1	1	3	29	0	8.6	530	19.1	130	0.0360377	68	7.6	43	14	0.083	166	47	0	0	0	0	0	0	0	0	1	0	365	12.1667	4	4
296	0	0	54	1	22.1594	105	2	0	0	3	26	1	5.7	118	16	136	0.135593	89	8.9	48	10	0.073	2437	49	1	0	0	0	0	0	0	0	0	1	365	12.1667	4	2
297	0	0	60	1	22.2158	120.667	2	0	1	3	31	1	6.3	235	14.6	138	0.0621277	69	6.4	45	10	0.085	140	47	1	0	0	0	0	0	0	0	0	0	365	12.1667	4	3
298	0	0	50	1	22.192	88	2	1	1	3	22	1	6.8	187	15	134	0.0802139	85	7	38	11	0.026	2437	39	0	0	0	0	0	0	0	0	0	0	365	12.1667	3	1
299	0	0	61	1	22.2908	87	2	1	1	3	22	0	8	255	16	144	0.0627451	59	5.8	49	15	0.096	82	36	0	0	0	0	0	0	0	0	1	0	365	12.1667	4	2
300	0	0	54	1	22.1563	76	2	0	1	3	37	0	5.4	144	17.4	136	0.120833	68	7.3	42	10	0.055	82	41	1	0	0	0	0	0	0	0	0	1	365	12.1667	4	2
301	0	0	66	0	22.1768	99.6667	2	1	1	3	30	0	5.2	265	14.6	130	0.0550943	58	6.1	49	15	0.097	145	49	0	0	0	0	0	0	0	1	1	0	365	12.1667	3	7
302	0	0	66	0	22.3126	107.667	2	1	0	3	32	0	7.2	216	12.7	144	0.0587963	56	5	47	13	0.093	82	37	1	0	0	0	0	0	0	0	1	0	365	12.1667	4	6
303	0	0	61	0	22.3432	100	2	0	1	3	36	0	8.4	218	18.8	135	0.0862385	62	7.6	43	11	0.098	432	57	1	0	0	0	0	0	0	0	1	0	365	12.1667	3	4
304	0	0	63	1	22.1828	95.6667	2	1	0	3	30	0	8.4	201	19	144	0.0945274	65	6.5	50	12	0.075	82	39	1	0	0	0	1	0	0	0	0	0	365	12.1667	4	5
305	0	0	63	0	22.1442	104.333	2	1	0	3	32	1	7.7	295	21.8	124	0.0738983	78	8.6	46	15	0.079	1375	55	1	0	0	0	0	0	0	0	1	0	365	12.1667	4	4
306	0	0	57	0	22.1442	117	2	1	0	3	29	0	7.8	311	15	135	0.0482315	86	9.6	39	12	0.012	539	54	0	0	0	0	0	0	0	0	0	0	365	12.1667	4	3
307	0	0	70	1	22.2949	92.3333	2	0	1	3	27	1	5.2	113	19.2	140	0.169912	69	7.6	49	15	0.084	267	37	1	0	0	0	0	0	0	1	1	1	365	12.1667	3	6
308	0	0	65	0	22.3828	91	2	0	1	3	36	1	8.1	179	15.1	133	0.0843575	58	5.5	39	13	0.026	82	39	0	0	0	0	0	0	0	0	0	0	365	12.1667	5	6
309	0	0	62	0	22.3875	90.3333	2	1	0	3	32	1	7.3	445	15.3	133	0.034382	58	6.3	40	14	0.012	82	45	1	0	0	0	0	0	0	0	0	0	365	12.1667	5	5
310	0	0	66	1	22.232	92.6667	2	0	0	3	31	0	5	138	14.1	139	0.102174	65	6.8	44	11	0.044	2360	48	1	0	0	0	0	0	0	0	1	0	365	12.1667	4	4
311	0	0	66	1	22.2063	94.3333	2	0	0	3	25	1	6.9	287	14.3	138	0.0498258	67	6.6	45	12	0.051	2437	56	1	0	0	0	0	0	0	0	1	0	365	12.1667	4	3
312	0	0	53	1	22.2619	118.333	2	1	1	3	40	0	5.3	360	15.6	131	0.0433333	70	8.5	40	13	0.009	89	35	0	0	0	0	0	0	0	1	0	0	365	12.1667	4	3
313	0	0	62	0	22.1875	102.333	2	0	0	3	21	0	8.2	251	15.6	141	0.0621514	68	6.2	39	12	0.01	126	54	0	0	0	0	0	0	0	0	1	0	365	12.1667	4	3
314	0	0	38	0	22.3056	101.667	2	1	0	3	26	1	8.5	360	13.6	143	0.0377778	58	5	50	11	0.088	118	53	1	0	0	0	0	0	0	0	1	0	365	12.1667	4	3
315	0	0	52	0	22.1852	91	2	1	1	3	33	1	6	217	20.8	139	0.0958525	66	6.4	40	12	0.023	323	53	1	0	0	0	0	0	0	0	1	0	365	12.1667	4	3
316	0	0	52	0	22.231	78.3333	2	1	1	3	29	1	5.5	357	14.8	134	0.0414566	56	5.1	37	10	0.077	83	50	0	0	0	0	1	1	0	1	1	0	365	12.1667	3	7
317	0	0	62	0	22.3147	115.667	2	1	1	3	38	1	6.9	357	12.9	143	0.0361345	65	8.6	48	13	0.031	2437	46	1	0	0	0	0	0	0	0	0	0	365	12.1667	3	5
318	0	0	62	0	22.3182	93.3333	2	0	0	3	40	0	6.5	245	14.1	143	0.057551	52	5	43	14	0.021	82	40	1	0	0	0	0	0	0	0	0	0	365	12.1667	3	5
319	0	0	66	0	22.2599	80.6667	2	0	0	3	21	0	8.5	419	13.1	139	0.0312649	59	6.1	43	11	0.098	543	41	0	0	0	0	0	0	0	0	1	0	365	12.1667	4	5
320	0	0	59	1	22.5161	108.333	2	1	0	3	39	0	8.8	91	15.4	142	0.169231	68	7.1	42	15	0.093	82	41	0	0	0	0	0	0	0	1	0	1	365	12.1667	4	3
321	0	0	79	0	22.4567	82	2	0	1	3	22	0	5.1	100	16.8	136	0.168	56	7.1	40	14	0.035	82	55	0	0	0	0	0	0	0	0	0	1	365	12.1667	4	6
322	1	1	59	1	22.2797	104.667	2	1	1	3	30	0	7.9	287	13.2	141	0.045993	50	4.4	46	14	0.036	310	48	1	0	0	0	0	0	0	0	1	0	28	0.933333	4	2
323	0	0	76	0	22.4352	109.333	2	0	1	3	32	1	6.8	194	13.2	136	0.0680412	56	4.8	41	13	0.002	82	37	0	0	0	0	1	0	0	0	0	0	365	12.1667	4	10
324	0	0	61	0	22.4143	96.6667	2	0	1	3	36	0	8.6	206	13.6	139	0.0660194	63	6.4	50	13	0.018	817	40	0	0	0	0	1	0	0	1	0	0	365	12.1667	3	8
325	0	0	70	1	22.44	110	2	0	1	3	34	0	6.9	269	13.9	136	0.0516729	68	7.7	39	12	0.078	355	46	1	0	0	0	0	0	0	0	1	0	365	12.1667	4	5
326	0	0	58	0	22.3324	92.6667	2	0	0	3	27	1	5.9	209	16.8	124	0.0803828	69	7.1	47	11	0.08	126	41	1	0	0	0	0	0	0	0	1	0	365	12.1667	3	4
327	0	0	56	1	22.4611	88.6667	2	1	1	3	30	1	6.6	156	14.3	139	0.0916667	70	7.8	36	15	0.002	175	41	0	0	0	0	1	0	0	1	1	0	365	12.1667	3	5
328	0	0	57	1	22.5554	88.6667	2	1	1	3	25	0	8	162	16	135	0.0987654	73	9	40	12	0.024	2229	50	1	0	0	0	0	0	0	0	0	0	365	12.1667	3	2
329	0	0	68	1	22.5451	112	2	1	0	3	29	1	5.4	138	14.3	131	0.103623	65	7.1	47	12	0.072	104	42	1	0	0	0	0	0	0	0	1	0	365	12.1667	4	4
330	0	0	42	1	22.6136	88.3333	2	0	0	3	37	0	8.6	104	18.3	134	0.175962	89	9.2	46	15	0.082	334	52	1	1	0	0	0	0	0	0	1	1	365	12.1667	5	1
331	1	1	64	0	22.44	89	2	0	1	3	32	0	6.6	92	17.9	137	0.194565	72	8.2	44	13	0.083	2437	48	0	1	0	0	1	0	0	0	0	1	19	0.633333	5	7
332	0	0	46	1	22.5746	120	2	1	0	3	21	0	5.6	295	15.1	141	0.0511864	65	5.7	47	13	0.051	1344	47	0	0	0	0	0	0	0	0	1	0	365	12.1667	4	1
333	0	0	52	0	22.5534	71	2	0	1	3	33	1	5.3	196	14.1	139	0.0719388	86	9.1	40	13	0.094	393	51	1	1	0	0	0	0	0	0	0	0	365	12.1667	5	3
334	0	0	60	1	22.5368	106	2	1	1	3	28	0	8.7	189	18.5	137	0.0978836	65	6.2	38	13	0.097	2215	37	0	1	0	0	1	0	0	0	1	0	365	12.1667	4	5
335	0	0	66	1	22.7405	104.667	2	0	0	3	24	1	8.8	113	16.2	145	0.143363	76	9.1	50	15	0.04	1481	46	0	1	0	0	1	0	0	0	1	1	365	12.1667	3	5
336	0	0	65	0	22.5798	88.6667	2	1	1	3	24	0	6.1	558	14.7	124	0.0263441	58	5.3	42	15	0.008	1486	41	1	0	0	0	0	0	0	0	1	0	365	12.1667	3	5
337	0	0	61	0	22.7048	105	2	1	1	3	25	0	6.4	197	16.1	137	0.0817259	52	4.8	50	13	0.043	83	40	0	1	0	0	1	1	0	0	0	0	365	12.1667	4	7
338	0	0	64	0	22.6457	110	2	1	0	3	30	0	8	123	14.8	136	0.120325	65	7.2	38	15	0.098	394	44	0	0	0	0	0	1	0	0	1	1	365	12.1667	4	5
339	0	0	54	1	22.7539	86.3333	2	0	0	3	24	1	7.9	214	14.7	139	0.0686916	56	4.4	36	15	0.076	82	45	0	0	0	0	1	0	0	0	0	0	365	12.1667	3	3
340	0	0	66	1	22.7434	92.6667	2	0	1	3	36	1	6.9	183	18.2	135	0.0994536	52	3.9	36	11	0.083	1123	51	0	1	0	0	0	0	0	1	1	0	365	12.1667	4	4
341	0	0	61	0	22.7174	85.3333	2	0	0	3	30	1	5.5	180	16.9	133	0.0938889	71	8.8	49	11	0.072	443	39	0	0	0	0	0	1	0	0	0	0	365	12.1667	4	5
342	0	0	66	1	22.8529	104.333	2	0	0	3	21	1	6.7	178	14.2	131	0.0797753	73	8.1	50	15	0.052	368	45	0	1	0	0	0	0	0	0	1	0	365	12.1667	4	3
343	0	0	58	0	22.8262	99.3333	2	0	0	3	27	1	6.2	185	15.9	133	0.0859459	70	8.3	48	12	0.06	826	42	0	0	0	0	1	1	0	0	0	0	365	12.1667	4	6
344	0	0	38	0	22.6257	98	2	0	1	3	39	0	8.1	288	15.5	130	0.0538194	59	5.5	47	15	0.05	82	49	0	1	0	0	0	0	0	0	1	0	365	12.1667	3	4
345	0	0	65	0	22.7826	91	2	1	0	3	32	0	6.3	217	14.8	136	0.0682028	65	8.8	46	12	0.05	499	46	0	1	0	0	0	0	0	0	0	0	365	12.1667	4	6
346	0	0	63	1	22.8283	92.3333	2	0	0	3	36	0	8.3	254	16.1	139	0.0633858	60	6.8	37	11	0.017	1067	42	0	1	0	0	0	0	0	0	1	0	365	12.1667	4	3
347	0	0	66	0	22.68	94	2	0	1	3	24	1	6.6	261	12.7	134	0.048659	54	4.8	44	11	0.008	82	56	0	1	0	0	0	0	0	1	1	0	365	12.1667	4	5
348	0	0	67	1	22.878	86.6667	2	0	1	3	37	0	7.1	244	13	144	0.0532787	62	6	41	12	0.05	335	49	0	0	0	0	0	0	0	0	0	0	365	12.1667	5	4
349	0	0	65	0	22.8822	95.3333	2	0	1	3	25	1	6.8	168	13.8	141	0.0821429	59	6.3	43	15	0.037	82	55	0	1	0	0	0	0	0	0	0	0	365	12.1667	3	5
350	0	0	60	0	22.921	104.667	2	1	0	3	32	0	5.8	150	14.7	135	0.098	50	3.9	44	15	0.089	182	40	0	1	0	0	0	0	0	0	1	0	365	12.1667	4	5
351	0	0	54	1	22.8175	106	2	0	1	3	33	0	7.3	210	19.9	141	0.0947619	56	5.7	37	13	0.08	82	47	0	0	0	0	0	0	0	0	1	0	365	12.1667	5	2
352	0	0	39	1	22.7488	92.3333	2	1	1	3	36	1	8.3	195	15.6	146	0.08	60	5.7	44	15	0.09	565	49	0	0	0	0	0	0	0	0	1	0	365	12.1667	4	2
353	0	0	65	0	22.9399	117.667	2	0	0	3	21	0	8.4	232	16.7	138	0.0719828	86	8.4	35	12	0.01	104	40	0	1	0	0	0	0	0	0	0	0	365	12.1667	4	5
354	0	0	62	0	22.8407	67.3333	2	0	1	3	35	0	8	266	13.1	134	0.0492481	65	6.8	38	11	0.022	1667	42	0	0	0	0	0	0	0	0	0	0	365	12.1667	3	5
355	0	0	69	1	22.9178	92	2	0	0	3	40	1	5.9	104	14.7	145	0.141346	60	6.1	36	11	0.033	377	38	0	1	0	0	1	1	0	0	1	1	365	12.1667	3	6
356	0	0	66	1	22.8931	113	2	1	1	3	31	0	6.8	219	15.3	139	0.069863	73	7	45	10	0.075	1171	54	0	0	0	0	0	0	0	0	0	0	365	12.1667	4	3
357	0	0	64	1	22.9201	123	2	1	1	3	40	0	6.8	240	15.6	148	0.065	68	7.5	49	12	0.005	353	47	0	0	0	0	0	0	0	0	0	0	365	12.1667	3	3
358	0	0	58	0	22.8512	91	2	0	0	3	24	1	5.5	373	13.7	135	0.0367292	70	7.7	39	11	0.007	82	55	0	0	0	0	0	1	0	0	0	0	365	12.1667	3	2
359	0	0	51	1	22.832	79.3333	2	1	0	3	27	1	8.4	58	13.9	130	0.239655	75	8.2	39	12	0.095	364	53	0	0	0	0	1	0	0	0	1	1	365	12.1667	4	3
360	0	0	61	1	22.9555	94.6667	2	0	1	3	25	0	6.6	212	14.5	135	0.0683962	68	6.9	47	15	0.064	284	48	0	0	0	0	0	1	0	0	0	0	365	12.1667	3	3
361	0	0	70	1	23.0954	65.3333	2	0	0	3	33	1	5.1	150	14.2	129	0.0946667	68	7.1	43	11	0.016	82	38	0	1	0	0	0	0	0	0	1	0	365	12.1667	3	5
362	0	0	67	0	22.8125	86.3333	2	0	0	3	36	1	8.3	278	14	137	0.0503597	56	4.8	45	11	0.061	81	36	0	1	0	0	1	0	0	0	0	0	365	12.1667	4	8
363	0	0	62	1	23.0593	93.3333	2	0	1	3	35	1	6.2	82	14.2	140	0.173171	56	4.8	42	12	0.036	82	39	0	0	0	0	0	0	0	0	0	1	365	12.1667	3	3
364	0	0	67	1	23.0078	121.333	2	0	0	3	26	0	6.6	277	13.8	144	0.0498195	58	5.9	45	11	0.027	348	49	0	1	0	0	0	0	0	0	1	0	365	12.1667	4	4
365	0	0	66	0	22.878	84	2	0	0	3	33	1	5.5	194	13.8	140	0.071134	58	6.5	40	12	0.015	82	35	0	1	0	0	0	0	0	0	1	0	365	12.1667	4	6
366	1	1	65	1	22.9453	107.667	3	1	0	3	38	0	5.4	306	19.7	148	0.0643791	50	5.8	50	14	0.047	1332	38	0	0	0	0	0	1	0	1	0	0	29	0.966667	5	9
367	0	0	53	1	22.8764	111.333	2	0	0	3	32	0	5.4	532	15.1	131	0.0283835	59	8.6	44	13	0.028	82	51	0	1	0	0	0	0	0	0	1	0	365	12.1667	3	1
368	0	0	54	0	23.0523	108.667	2	1	0	3	35	1	7.2	183	18.2	139	0.0994536	80	7.8	36	10	0.009	2437	49	0	1	0	0	0	0	0	0	0	0	365	12.1667	3	4
369	0	0	61	0	23.0529	85.3333	2	0	0	3	36	1	8.7	276	14.6	135	0.0528986	68	7.6	37	11	0.036	167	49	0	1	0	0	0	0	0	0	0	0	365	12.1667	4	5
370	0	0	79	0	22.9543	74.6667	2	1	1	3	38	1	5.5	221	14.7	132	0.0665158	58	6	40	13	0.083	138	47	0	0	0	0	0	0	0	0	1	0	365	12.1667	3	8
371	0	0	56	1	23.1373	122.333	2	1	1	3	35	1	7.9	224	13	139	0.0580357	66	7	35	10	0.074	181	53	0	0	0	0	0	0	0	1	1	0	365	12.1667	5	2
372	0	0	57	1	23.0077	117.333	2	0	0	3	24	0	7.8	231	15.6	140	0.0675325	72	8.1	50	14	0.043	2367	51	0	0	0	0	0	0	0	0	1	0	365	12.1667	4	0
373	0	0	66	0	23.0104	104.667	2	1	0	3	36	0	5.5	222	14	139	0.0630631	75	5.9	50	10	0.078	429	42	0	0	0	0	0	0	0	0	0	0	365	12.1667	4	6
374	0	0	66	1	23.0864	77.6667	2	1	1	3	29	0	7.8	132	13.9	140	0.105303	70	7.8	47	12	0.1	112	40	0	0	0	0	0	1	0	0	1	0	365	12.1667	3	4
375	0	0	57	0	23.0954	81.6667	2	1	0	3	22	1	7.8	335	13.7	135	0.0408955	68	7.5	48	15	0.007	169	35	0	0	0	0	0	0	0	0	1	0	365	12.1667	4	3
376	0	0	58	0	23.0192	97.3333	2	0	0	3	22	0	8.2	387	15.9	128	0.0410853	59	6.7	39	14	0.069	160	39	0	0	0	0	0	0	0	0	1	0	365	12.1667	4	3
377	1	1	69	0	23.1856	90	2	0	1	3	35	1	5.3	183	18.7	138	0.102186	67	7.3	36	11	0.02	233	35	0	0	0	0	0	0	0	0	1	0	16	0.533333	4	6
378	0	0	69	0	23.0648	94.3333	2	1	0	3	25	0	5.8	237	11.2	130	0.0472574	59	6.1	35	11	0.076	562	47	0	0	0	0	1	0	0	0	0	0	365	12.1667	3	8
379	0	0	53	1	23.0825	89	2	1	0	3	21	1	5.4	143	13.6	141	0.0951049	88	8.1	43	14	0.011	82	35	0	0	0	0	0	0	0	0	0	0	365	12.1667	4	1
380	0	0	62	0	23.1087	78	2	1	1	3	32	0	8.2	246	13.4	146	0.0544715	58	5.9	39	12	0.041	82	49	0	0	0	0	0	0	0	0	1	0	365	12.1667	4	5
381	0	0	57	1	23.0523	86	2	0	1	3	37	0	5.7	79	13.3	138	0.168354	66	7.8	37	11	0.027	713	43	0	0	0	0	0	0	0	0	1	1	365	12.1667	4	2
382	0	0	48	1	23.2288	83	2	0	0	3	34	1	6.1	201	16.7	139	0.0830846	89	7.8	50	12	0.049	2437	35	0	0	0	0	0	0	0	0	0	0	365	12.1667	3	2
383	0	0	65	1	23.1426	105	2	0	1	3	31	1	5.8	333	12.6	143	0.0378378	56	5.1	49	14	0.071	423	43	0	0	0	0	0	0	0	0	1	0	365	12.1667	4	4
384	0	1	60	1	23.2202	109.333	2	0	0	3	31	0	9	177	13.3	149	0.0751412	60	6.4	40	11	0.068	164	40	0	0	0	0	0	0	0	0	1	0	214	7.13333	3	3
385	0	0	70	0	23.1991	94.3333	2	1	1	3	28	0	8.5	212	15.4	147	0.0726415	56	5.8	38	12	0.001	1530	47	0	0	0	0	0	1	0	0	0	0	365	12.1667	3	7
386	0	0	43	0	23.235	74	2	0	1	3	40	1	6.2	196	19.1	134	0.097449	59	6	36	13	0.034	815	38	0	0	0	0	0	0	0	0	0	0	365	12.1667	3	4
387	0	0	55	1	23.1858	75.3333	2	1	1	3	22	1	8.7	193	14.3	145	0.0740933	58	5.8	35	12	0.092	414	39	0	0	0	0	0	0	0	0	1	0	365	12.1667	4	1
388	0	0	66	0	23.1882	100	2	1	1	3	24	0	7.1	196	13.5	145	0.0688776	58	6.1	43	12	0.023	628	43	0	0	0	0	0	0	0	0	1	0	365	12.1667	4	5
389	0	0	57	1	23.1911	108	2	1	1	3	23	0	7.8	192	16.8	138	0.0875	50	4.8	37	11	0.063	398	46	0	0	0	0	1	0	0	0	0	0	365	12.1667	4	3
390	0	0	61	1	23.3377	97.3333	2	0	0	3	39	1	8.1	205	13.7	136	0.0668293	63	6.1	48	11	0.087	466	38	0	0	0	0	0	0	0	0	1	0	365	12.1667	5	3
391	0	0	51	1	23.2579	104	2	1	1	3	39	0	8.4	284	13.9	148	0.0489437	62	6.4	40	11	0.027	668	54	0	0	0	0	0	0	0	0	1	0	365	12.1667	4	1
392	0	0	68	1	23.4509	104	2	1	0	3	33	0	8.5	185	15.6	140	0.0843243	58	5.7	41	11	0.06	252	55	0	0	0	0	0	0	0	1	1	0	365	12.1667	5	4
393	0	0	63	0	23.3425	96	2	1	1	3	34	1	7.5	203	14.9	130	0.073399	86	9.5	39	10	0.083	82	35	0	0	0	0	1	1	0	0	1	0	365	12.1667	4	7
394	0	0	66	1	23.4898	76	2	1	0	3	27	1	7.1	284	15.2	140	0.0535211	70	7.4	40	13	0.083	1640	54	0	0	0	0	1	0	0	0	1	0	365	12.1667	3	5
395	0	0	65	1	23.2485	118.333	2	1	0	3	38	0	5.2	258	13	143	0.0503876	58	5.3	38	11	0.063	82	35	0	0	0	0	0	0	0	0	0	0	365	12.1667	4	4
396	0	0	51	0	23.3535	91.6667	2	0	1	3	40	0	6.6	168	15.7	147	0.0934524	50	3.9	35	10	0.045	82	44	0	0	0	0	0	0	0	1	0	0	365	12.1667	3	5
397	0	0	60	0	23.4405	91.3333	2	1	0	3	40	1	6.7	136	13.5	147	0.0992647	56	6.1	42	12	0.007	82	57	0	0	0	0	0	0	0	0	0	0	365	12.1667	4	4
398	0	0	69	1	23.3649	81	3	1	1	3	36	0	7.9	209	15.1	147	0.0722488	58	6.4	35	11	0.027	911	53	0	0	0	0	0	0	0	0	1	0	365	12.1667	5	3
399	1	1	65	1	23.486	100.333	4	1	1	3	24	1	7.1	294	13.7	143	0.0465986	60	6.6	47	11	0.009	832	38	0	0	0	0	0	1	0	0	1	0	17	0.566667	4	7
400	0	0	63	1	23.5156	109.667	2	0	0	3	22	1	7	62	16.6	134	0.267742	84	9.6	38	13	0.027	1461	42	0	0	0	0	1	1	0	0	0	1	365	12.1667	4	4
401	0	0	54	1	23.3885	73.6667	2	1	1	3	35	0	8.1	187	16.2	145	0.086631	119	8.3	42	10	0.07	2437	44	0	0	0	0	0	0	0	0	1	0	365	12.1667	4	2
402	0	0	54	1	23.5494	104.667	2	0	0	3	39	0	5.3	46	15.3	124	0.332609	63	6.3	41	15	0.034	231	47	0	0	0	0	0	0	0	0	1	1	365	12.1667	3	2
403	0	0	62	1	23.3234	77.6667	2	0	1	3	23	0	5.9	140	13.5	140	0.0964286	59	5.5	46	13	0.069	147	50	0	0	0	0	0	0	0	0	1	0	365	12.1667	4	2
404	0	0	63	1	23.6146	109.333	2	1	0	3	21	1	8.8	77	14.5	141	0.188312	62	5.5	42	14	0.004	247	38	0	0	0	0	0	1	0	0	0	1	365	12.1667	4	2
405	0	0	59	0	23.4142	94.3333	2	0	1	3	23	1	6.9	167	15.2	140	0.091018	52	5.8	49	15	0.062	388	50	0	0	0	0	0	0	0	0	1	0	365	12.1667	3	3
406	0	0	76	1	23.6257	80.3333	2	0	1	3	32	1	6.1	262	15.1	138	0.0576336	68	7.9	35	11	0.089	1441	50	0	0	0	0	0	1	0	0	1	0	365	12.1667	5	6
407	0	0	66	1	23.4979	109.333	2	0	0	3	21	1	5.5	252	13.3	141	0.0527778	60	6.4	38	10	0.076	1776	38	0	0	0	0	0	0	0	0	0	0	365	12.1667	4	3
408	0	0	65	1	23.5351	116	2	0	0	3	31	0	5.3	163	15.4	135	0.0944785	56	5.1	43	15	0.038	464	44	0	0	0	0	0	0	0	0	0	0	365	12.1667	4	4
409	0	0	66	1	23.4405	91.3333	2	0	1	3	24	0	6.7	201	13	138	0.0646766	79	9	40	11	0.045	82	44	0	0	0	0	0	0	0	0	1	0	365	12.1667	3	3
410	0	0	61	0	23.5139	81.3333	2	0	0	3	28	1	6.4	198	16.9	136	0.0853535	89	9.6	48	10	0.057	2437	40	0	0	0	0	0	0	0	0	1	0	365	12.1667	4	5
411	0	0	65	1	23.6972	87.6667	2	1	1	3	26	1	7.6	231	14	141	0.0606061	60	5.9	37	14	0.086	183	42	0	0	0	0	0	0	0	0	1	0	365	12.1667	4	4
412	1	1	61	1	23.4926	115.667	2	0	0	3	35	0	6	69	16.2	140	0.234783	60	6.2	41	11	0.003	2437	38	0	0	0	0	0	0	0	0	1	1	38	1.26667	3	3
413	0	0	70	1	23.4818	88.3333	2	1	0	3	29	1	8.4	287	16.3	133	0.0567944	78	8.1	41	13	0.086	414	36	0	0	0	0	0	0	0	0	1	0	365	12.1667	4	5
414	0	0	64	1	23.5043	102.667	2	1	0	3	28	0	7.7	120	16.4	139	0.136667	65	7	43	10	0.051	186	51	0	0	0	0	0	0	0	0	0	1	365	12.1667	4	2
415	0	0	68	1	23.4898	117.667	2	0	1	3	29	0	8.4	185	14.6	146	0.0789189	67	7.3	43	13	0.038	1001	46	0	0	0	0	0	0	0	0	0	0	365	12.1667	3	4
416	0	0	51	0	23.5986	117	2	1	0	3	25	0	6.4	163	15.6	130	0.0957055	68	6.2	41	15	0.051	154	39	0	0	0	0	0	0	0	0	0	0	365	12.1667	4	4
417	0	0	77	0	23.552	102.667	2	1	0	3	30	0	8	102	13.5	144	0.132353	62	8.5	43	12	0.048	186	44	0	0	0	0	1	0	0	0	1	1	365	12.1667	3	10
418	0	0	70	1	23.6082	86.3333	2	1	0	3	29	1	5.1	115	14.7	139	0.127826	62	5.1	44	13	0.093	169	37	0	0	0	0	1	1	0	0	0	1	365	12.1667	4	7
419	0	0	59	1	23.6971	107	2	0	1	3	35	1	7.3	182	14.1	147	0.0774725	60	6.1	49	15	0.023	219	53	0	0	0	0	1	1	0	0	1	0	365	12.1667	5	3
420	0	0	50	0	23.721	94.3333	2	1	0	3	31	0	6.4	280	14.8	143	0.0528571	62	5.7	42	13	0.047	412	49	0	0	0	0	0	0	0	0	0	0	365	12.1667	3	4
421	0	0	56	0	23.6366	121.333	2	1	1	3	23	0	6.9	460	19.6	129	0.0426087	71	7.2	39	12	0.045	1007	41	0	0	0	0	0	0	0	0	1	0	365	12.1667	4	3
422	0	0	65	1	23.5898	109	2	0	1	3	25	0	7.8	307	16.8	130	0.0547231	75	8.1	42	10	0.072	2437	57	0	0	0	0	0	0	0	0	0	0	365	12.1667	4	3
423	0	0	51	1	23.5755	113	2	0	0	3	35	0	7.6	342	15.1	136	0.044152	71	7.8	45	12	0.083	377	38	0	0	0	0	0	0	0	0	0	0	365	12.1667	5	2
424	0	0	65	1	23.7926	74.3333	2	1	0	3	30	1	8.9	123	15.2	133	0.123577	63	6.7	40	11	0.01	165	44	0	0	0	0	1	0	0	0	0	1	365	12.1667	3	6
425	0	0	64	1	23.716	92.3333	2	1	1	3	31	1	8.6	141	14.3	139	0.101418	89	7.3	43	15	0.025	592	54	0	0	0	0	0	1	0	0	1	0	365	12.1667	3	2
426	0	0	51	0	23.6821	106.667	2	1	0	3	29	1	5.8	183	16.6	127	0.0907104	52	4.4	38	14	0.083	83	56	0	0	0	0	0	0	0	1	1	0	365	12.1667	4	4
427	0	0	64	1	23.6397	88.3333	2	1	1	3	24	0	6.2	180	13.3	143	0.0738889	62	6	45	11	0.068	82	42	0	0	0	0	0	0	0	0	1	0	365	12.1667	4	2
428	0	0	58	1	23.7891	101.333	2	1	0	3	26	1	5.5	106	14.5	141	0.136792	64	6.7	44	13	0.088	87	39	0	0	0	0	0	0	0	0	1	1	365	12.1667	4	2
429	0	0	57	0	23.8393	88.3333	2	1	0	3	31	0	7.6	260	13.2	135	0.0507692	70	8.7	47	13	0.014	107	57	0	0	0	0	0	0	0	1	0	0	365	12.1667	4	4
430	0	0	63	0	23.7954	87.3333	2	1	1	3	25	1	7.6	153	13.5	143	0.0882353	52	7.2	38	13	0.003	151	35	0	0	0	0	1	0	0	0	0	0	365	12.1667	4	7
431	0	0	49	1	23.7172	78	2	0	1	3	31	0	7.5	187	12.8	141	0.0684492	63	6.4	45	15	0.078	1862	38	0	0	0	0	0	0	0	1	0	0	365	12.1667	4	3
432	0	0	59	1	23.76	80	2	1	1	3	33	0	6.9	198	19.3	140	0.0974747	62	7.2	40	11	0.05	112	39	0	0	0	0	0	0	0	1	1	0	365	12.1667	5	3
433	0	0	68	0	23.8804	97.6667	2	1	0	3	24	0	6.6	149	12.4	137	0.0832215	84	8.8	50	14	0.033	120	53	0	0	0	0	0	0	0	1	1	0	365	12.1667	4	5
434	0	0	66	1	23.7737	114.333	2	0	0	3	37	0	6.6	116	13.1	147	0.112931	59	4.6	46	11	0.017	82	50	0	0	0	0	0	0	0	0	1	1	365	12.1667	4	4
435	0	0	78	0	23.9464	73.6667	2	1	0	3	33	0	7.4	347	15.4	140	0.0443804	62	6.5	37	14	0.052	101	37	0	0	0	0	1	1	0	0	0	0	365	12.1667	4	10
436	0	0	64	1	23.7966	107.333	2	0	1	3	36	1	6.3	202	14	147	0.0693069	59	5.7	36	10	0.052	493	53	0	0	0	0	1	0	0	0	0	0	365	12.1667	3	4
437	0	0	68	1	24.0234	105.333	2	0	1	3	35	0	6.3	188	14	141	0.0744681	69	6.5	43	12	0.055	328	37	0	0	0	0	0	0	0	0	0	0	365	12.1667	3	4
438	0	0	48	1	23.8444	94	2	0	1	3	23	1	8.9	218	20.8	137	0.0954128	89	8.1	43	13	0.009	262	44	0	0	0	0	0	1	0	0	0	0	365	12.1667	3	1
439	0	0	63	1	24.0235	87.3333	2	1	1	3	29	0	5.3	325	13.6	133	0.0418462	67	7.3	47	10	0.041	214	57	0	0	0	0	1	0	0	0	0	0	365	12.1667	3	4
440	0	0	77	0	23.8915	68.6667	2	0	0	3	30	0	6.8	168	13.2	128	0.0785714	58	5.1	35	11	0.037	82	36	0	0	0	0	0	0	0	0	0	0	365	12.1667	3	8
441	0	0	57	0	23.9922	106	2	0	1	3	40	0	5.6	195	13.2	128	0.0676923	72	7.8	48	10	0.004	134	39	0	0	0	0	1	1	0	0	0	0	365	12.1667	5	6
442	0	0	61	0	24.0175	93.3333	2	1	1	3	23	0	7.7	196	14.4	135	0.0734694	54	7.4	42	11	0.031	2437	41	0	0	0	0	0	0	0	0	1	0	365	12.1667	4	4
443	0	0	52	0	24.0983	106.333	2	1	0	3	25	1	8.1	483	15.2	138	0.03147	63	5.9	36	14	0.076	124	49	0	0	0	0	0	0	0	0	0	0	365	12.1667	3	4
444	0	0	63	0	24.0796	100.667	2	1	0	3	35	0	6	246	19.9	128	0.0808943	62	6.1	46	15	0.058	82	45	0	0	0	0	1	0	0	0	1	0	365	12.1667	4	7
445	0	0	52	0	23.9144	106	2	1	0	3	23	0	7.3	180	17	137	0.0944444	56	5.3	45	15	0.076	1669	38	0	0	0	0	0	0	0	0	1	0	365	12.1667	4	3
446	0	0	59	0	24.0583	115.667	2	1	1	3	30	0	5.6	258	22.4	139	0.0868217	62	7.3	49	14	0.09	369	39	0	0	0	0	0	0	0	1	1	0	365	12.1667	4	5
447	0	0	51	1	23.9319	68	2	1	0	3	35	1	8.5	174	12.9	146	0.0741379	56	5.4	40	10	0.083	402	38	0	0	0	0	0	0	0	0	1	0	365	12.1667	5	2
448	0	0	52	0	23.9506	85	2	0	0	3	35	1	6.7	167	15.2	133	0.091018	70	7.1	47	13	0.081	1241	45	0	0	0	0	0	0	0	0	0	0	365	12.1667	5	4
449	0	0	57	1	23.9453	100.333	2	0	1	3	36	1	5.3	193	14.3	145	0.0740933	63	6.4	42	12	0.078	1427	38	0	0	0	0	0	0	0	0	1	0	365	12.1667	3	2
450	0	0	60	0	24.0785	67	2	0	1	3	29	0	7.4	200	14.3	133	0.0715	70	7.2	40	11	0.032	1936	38	0	0	0	0	0	1	0	0	0	0	365	12.1667	4	5
451	0	1	68	0	24.0123	90	2	1	0	3	24	1	6.3	100	17.9	134	0.179	52	6.7	42	11	0.068	364	56	0	0	0	0	0	0	0	0	1	1	129	4.3	4	4
452	0	0	59	1	24.0741	102.333	2	1	1	3	24	1	7	125	15.5	139	0.124	74	9.6	37	13	0.092	610	40	0	0	0	0	0	0	0	0	0	1	365	12.1667	3	1
453	0	0	62	1	24.0346	86.6667	2	0	0	3	28	0	8.9	104	13.5	147	0.129808	60	5.1	40	11	0.026	165	45	0	0	0	0	1	0	0	0	0	1	365	12.1667	4	5
454	0	0	61	1	24.1635	106.333	2	1	1	3	29	0	8.5	167	14	142	0.0838323	65	6.4	47	10	0.003	586	38	0	0	0	0	0	0	0	0	0	0	365	12.1667	3	3
455	0	0	64	1	24.1548	84	2	1	0	3	24	1	8.9	156	15.1	128	0.0967949	68	9.1	46	10	0.09	1316	41	0	0	0	0	1	0	0	0	1	0	365	12.1667	3	4
456	0	0	59	1	24.0731	93	2	1	0	3	40	0	7.3	219	21.7	133	0.0990868	89	8.9	50	14	0.017	1408	45	0	0	0	0	0	0	0	0	0	0	365	12.1667	4	2
457	0	0	51	1	24.0629	84.3333	2	1	0	3	38	0	7	177	14	148	0.079096	72	6.1	49	12	0.057	88	45	0	0	0	0	0	0	0	0	0	0	365	12.1667	4	2
458	0	0	63	1	24.2972	98.3333	2	1	0	3	35	1	6	360	12.8	137	0.0355556	85	8.5	46	13	0.099	82	36	0	0	0	0	0	0	0	0	0	0	365	12.1667	4	3
459	0	0	67	0	24.2028	92	2	1	1	3	28	1	7.3	175	12.3	142	0.0702857	60	6.4	38	12	0.061	2437	44	0	0	0	0	0	1	0	0	1	0	365	12.1667	3	6
460	0	1	52	1	24.2057	98	2	1	1	3	22	1	5.3	65	14.8	141	0.227692	56	5	42	10	0.056	362	35	0	0	0	0	0	0	0	0	0	1	204	6.8	4	1
461	0	0	68	1	24.2748	100.333	2	1	1	3	40	1	8.4	233	13.2	138	0.0566524	83	8.1	44	11	0.049	2437	46	0	0	0	0	1	0	0	1	1	0	365	12.1667	4	7
462	0	0	63	1	24.3717	117	2	1	1	3	36	1	6.5	164	14.8	138	0.0902439	62	5.1	41	15	0.09	178	38	0	0	0	0	0	0	0	0	0	0	365	12.1667	5	3
463	0	0	64	1	24.2814	89.6667	2	0	0	3	39	0	8	179	15	150	0.0837989	66	7.9	39	11	0.055	82	47	0	0	0	0	0	1	0	0	0	0	365	12.1667	4	3
464	0	0	63	0	24.4057	93	2	0	1	3	25	0	7.1	170	12.5	135	0.0735294	72	6.7	38	14	0.037	491	50	0	0	0	0	0	0	0	1	0	0	365	12.1667	4	6
465	0	0	63	0	24.3225	92.3333	2	1	0	3	39	0	7.8	170	12.5	135	0.0735294	72	6.7	41	15	0.023	491	55	0	0	0	0	0	0	0	1	0	0	365	12.1667	4	5
466	0	0	67	1	24.3427	94	2	0	0	3	36	1	7	343	14.4	138	0.0419825	58	6.7	41	10	0.057	82	46	0	0	0	0	1	0	0	0	0	0	365	12.1667	3	6
467	0	0	70	0	24.3432	104.333	2	1	1	3	25	0	6.9	168	17.8	141	0.105952	74	8.8	44	11	0.01	149	55	0	0	0	0	0	0	0	0	0	0	365	12.1667	4	6
468	0	0	50	1	24.3823	89.6667	2	1	0	3	29	0	6	282	15.8	140	0.0560284	81	7.2	44	13	0.071	510	40	0	0	0	0	0	0	0	0	0	0	365	12.1667	4	2
469	0	0	55	0	24.423	86	2	1	1	3	36	1	5.9	209	13.6	145	0.0650718	56	5.7	43	14	0.092	761	42	0	0	0	0	0	1	0	0	1	0	365	12.1667	5	4
470	0	0	60	0	24.3092	110	2	1	0	3	27	0	8.2	153	14.1	137	0.0921569	76	9.6	37	11	0.086	236	35	0	0	0	0	1	0	0	0	0	0	365	12.1667	4	7
471	0	0	69	0	24.3141	105	2	1	1	3	25	0	5.7	182	15	142	0.0824176	64	7.4	35	12	0.025	82	57	0	0	0	0	0	0	0	0	0	0	365	12.1667	3	5
472	0	0	60	1	24.3661	109.333	2	0	1	3	40	0	6.4	67	15.1	127	0.225373	65	6.1	41	13	0.025	255	47	0	0	0	0	1	1	0	1	1	1	365	12.1667	3	6
473	0	0	65	0	24.3757	84	2	1	1	3	24	0	5.8	263	12.7	135	0.048289	68	6.5	43	13	0.029	894	42	0	0	0	0	0	0	0	0	0	0	365	12.1667	4	5
474	0	0	78	1	24.3418	93	2	0	0	3	33	1	7	227	14.4	139	0.0634361	70	7.8	40	11	0.025	2437	41	0	0	0	0	0	0	0	0	1	0	365	12.1667	5	6
475	0	0	59	1	24.2972	80.6667	2	1	0	3	36	0	7.8	180	13.6	145	0.0755556	67	7.1	35	10	0.083	2437	43	0	0	0	0	0	0	0	0	1	0	365	12.1667	3	2
476	0	0	60	1	24.4646	88	2	1	1	3	34	0	8.9	326	19.5	136	0.059816	56	5.7	37	14	0.052	187	46	0	0	0	0	0	1	0	1	1	0	365	12.1667	4	4
477	0	0	57	1	24.4418	112.667	2	1	1	3	40	0	7.8	201	19.6	140	0.0975124	75	6.9	38	13	0.095	2016	35	0	0	0	0	0	0	0	0	1	0	365	12.1667	4	2
478	0	0	79	1	24.5459	101	2	0	0	3	39	0	9	145	12.8	144	0.0882759	59	5.8	43	15	0.098	322	36	0	0	0	0	0	0	0	0	0	0	365	12.1667	5	6
479	0	0	76	1	24.4565	88.6667	2	0	0	3	36	1	7.1	226	16.7	135	0.0738938	65	6.3	35	15	0.051	435	46	0	0	0	0	1	0	0	0	0	0	365	12.1667	3	8
480	0	0	53	1	24.5258	97.6667	2	1	1	3	30	0	5.3	145	14.1	145	0.0972414	58	5.9	38	13	0.086	105	43	0	0	0	0	0	0	0	0	0	0	365	12.1667	4	2
481	0	0	58	1	24.643	113.667	2	0	0	3	36	1	8.9	148	13	142	0.0878378	60	5.4	40	14	0.087	83	49	0	0	0	0	0	0	0	0	1	0	365	12.1667	5	2
482	0	0	52	0	24.5726	89.3333	2	1	0	3	22	1	8.1	237	12.5	140	0.0527426	56	5.7	35	14	0.052	82	38	0	0	0	0	0	0	0	0	1	0	365	12.1667	3	3
483	0	0	52	0	24.5181	116.333	2	1	0	3	24	1	6.9	237	12.5	140	0.0527426	56	5.7	49	11	0.027	82	43	0	0	0	0	0	0	0	0	1	0	365	12.1667	3	3
484	0	0	65	0	24.677	84	2	0	0	3	25	0	8.6	216	14.8	138	0.0685185	65	7.3	49	13	0.047	1471	50	0	0	0	0	0	0	0	1	1	0	365	12.1667	4	7
485	0	0	62	1	24.5581	102	2	0	1	3	36	1	7.4	347	13.5	138	0.0389049	54	4.2	39	11	0.092	1639	43	0	0	0	0	0	0	0	0	0	0	365	12.1667	4	3
486	0	0	60	1	24.7059	114.667	2	0	1	3	21	1	6.7	308	13.2	134	0.0428571	56	6	47	13	0.014	707	47	0	0	0	0	0	0	0	1	1	0	365	12.1667	4	3
487	0	0	62	0	24.5639	116.333	2	0	0	3	36	0	8.1	496	16.8	124	0.033871	58	5.7	38	14	0.097	1260	50	0	0	0	0	0	0	0	0	0	0	365	12.1667	3	5
488	0	0	62	1	24.5311	87.3333	2	1	1	3	30	1	5.1	197	16.8	150	0.0852792	77	7.9	40	14	0.018	514	54	0	0	0	0	0	0	0	0	0	0	365	12.1667	3	2
489	0	0	67	1	24.7133	82.3333	2	1	1	3	21	1	6.3	249	14.7	135	0.0590361	86	7.9	44	12	0.084	1227	44	0	0	0	0	1	0	0	0	0	0	365	12.1667	4	5
490	0	0	52	0	24.5761	106	2	1	1	3	38	1	7.2	172	16.6	140	0.0965116	54	4.4	40	13	0.069	1851	47	0	0	0	0	0	0	0	1	1	0	365	12.1667	4	5
491	0	0	61	1	24.7617	108	2	0	0	3	40	0	7	82	17.1	132	0.208537	76	9.2	48	14	0.057	344	35	0	0	0	0	1	0	0	0	0	1	365	12.1667	3	5
492	0	0	51	1	24.8141	67.6667	2	1	0	3	29	1	8.4	246	12.4	135	0.0504065	70	8.1	43	10	0.075	418	41	0	0	0	0	0	0	0	0	0	0	365	12.1667	4	2
493	0	0	57	0	24.6953	82	2	0	1	3	31	0	6.4	496	14.5	132	0.0292339	68	8.1	41	12	0.076	2437	47	0	0	0	0	0	0	0	0	0	0	365	12.1667	3	4
494	0	0	64	1	24.6904	86.6667	2	0	1	3	30	1	6.1	178	12.3	138	0.0691011	62	6.1	35	13	0.045	82	48	0	0	0	0	0	0	0	0	1	0	365	12.1667	4	3
495	0	0	52	0	24.8948	111	2	1	0	3	28	0	6.7	184	14.2	135	0.0771739	65	7.5	46	12	0.009	82	46	0	0	0	0	0	0	0	0	0	0	365	12.1667	4	4
496	0	0	44	1	24.6337	104.333	2	1	0	3	39	0	8.2	164	13.6	131	0.0829268	72	8	50	13	0.067	92	51	0	0	0	0	0	0	0	0	0	0	365	12.1667	5	1
497	0	0	57	1	24.6505	86.6667	2	1	0	3	40	1	7	176	21.1	128	0.119886	67	6.5	36	15	0.021	82	54	0	0	0	0	0	0	0	0	0	1	365	12.1667	3	1
498	0	0	69	1	24.8141	111.333	2	1	0	3	34	0	6.8	244	13.7	135	0.0561475	78	8.8	47	10	0.1	1166	40	0	0	0	0	1	0	0	0	1	0	365	12.1667	5	6
499	0	1	70	1	24.9368	116.333	2	0	1	3	29	0	7.9	36	15.5	132	0.430556	67	6.7	41	13	0.823	112	36	0	0	0	0	0	1	0	0	0	1	232	7.73333	3	5
500	0	0	43	0	25.0142	90.3333	2	1	0	3	35	1	7.3	158	15.7	136	0.0993671	74	5.1	35	14	0.849	405	52	0	0	0	0	0	0	0	0	0	0	365	12.1667	5	3
501	0	0	66	0	25.0333	89	2	0	0	3	36	0	5.5	180	12.5	142	0.0694444	64	6.2	39	10	0.167	597	47	0	0	0	0	1	0	0	0	1	0	365	12.1667	5	8
502	0	0	52	0	24.811	113	2	0	0	3	33	1	6.5	138	15.2	136	0.110145	63	7.5	37	14	0.887	1134	53	0	0	0	0	0	0	0	0	0	1	365	12.1667	3	3
503	0	0	50	0	24.9591	114	2	0	1	3	21	0	6.6	346	16.8	140	0.0485549	52	5.8	40	15	0.821	82	40	0	0	0	0	0	0	0	1	0	0	365	12.1667	4	4
504	0	0	58	1	24.8789	102	2	1	0	3	34	1	5.4	392	14.4	128	0.0367347	58	5.7	39	11	0.862	82	54	0	0	0	0	1	0	0	0	0	0	365	12.1667	5	3
505	0	0	66	0	24.9225	72.3333	2	0	1	3	31	0	8.8	142	13.8	133	0.0971831	62	6.7	46	11	0.223	1149	43	0	0	0	0	0	0	0	0	1	0	365	12.1667	4	6
506	0	0	63	0	25.0376	99.3333	2	1	1	3	21	0	8.3	285	20.8	127	0.0729825	63	6.7	43	10	0.163	308	37	0	0	0	0	0	0	0	1	0	0	365	12.1667	3	5
507	0	0	58	1	25.0314	111	2	0	1	3	33	1	6.4	151	13	141	0.0860927	60	6.1	44	10	0.54	82	49	0	0	0	0	0	0	0	0	1	0	365	12.1667	5	2
508	0	0	55	0	24.858	93.3333	2	0	0	3	33	1	8.5	256	15.9	138	0.0621094	78	7.5	41	14	0.259	82	35	0	0	0	0	0	0	0	0	1	0	365	12.1667	5	4
509	0	0	62	0	25.0781	82.3333	2	1	1	3	24	0	5.1	258	15.1	137	0.0585271	59	5.8	38	13	0.922	1956	43	0	0	0	0	0	0	0	0	1	0	365	12.1667	4	4
510	0	0	50	0	24.9992	77.3333	2	0	1	3	36	0	5.2	239	12.6	135	0.0527197	52	5.1	46	14	0.121	82	57	0	0	0	0	0	0	0	0	1	0	365	12.1667	5	3
511	0	0	65	0	25.0567	107.333	2	1	1	3	25	0	8.5	211	20.4	128	0.0966825	63	7.1	39	15	0.834	868	44	0	0	0	0	1	0	0	1	1	0	365	12.1667	4	9
512	0	0	69	1	24.8356	76.6667	2	1	1	3	24	0	5.8	225	18.5	137	0.0822222	71	6.2	40	13	0.516	174	50	0	0	0	0	0	0	0	0	0	0	365	12.1667	4	3
513	0	0	53	1	25.0636	83	2	1	0	3	24	0	5.3	215	14.4	146	0.0669767	70	8.2	36	13	0.296	659	38	0	0	0	0	0	0	0	0	1	0	365	12.1667	4	1
514	0	0	66	0	25.0616	126.333	2	1	0	3	31	1	7.7	181	15	143	0.0828729	58	6.1	36	14	0.596	218	35	0	0	0	0	1	0	0	0	1	0	365	12.1667	4	8
515	0	0	69	1	24.9219	107.333	2	1	1	3	29	1	8.3	223	16.5	134	0.073991	64	7.2	39	13	0.846	467	36	0	0	0	0	0	0	0	0	0	0	365	12.1667	4	4
516	0	0	62	0	25.1426	96	2	0	1	3	37	0	7.5	220	15.8	139	0.0718182	56	6.7	45	12	0.483	612	53	0	0	0	0	0	0	0	0	0	0	365	12.1667	3	4
517	0	0	67	1	25.0781	98	2	0	1	3	31	1	8.9	264	12.5	138	0.0473485	67	8.1	46	12	0.924	124	36	0	0	0	0	0	0	0	0	0	0	365	12.1667	4	4
518	0	0	64	1	25.1044	91.3333	2	0	0	3	27	0	6.9	167	13	144	0.0778443	60	6.6	42	15	0.312	82	39	0	0	0	0	0	0	0	0	0	0	365	12.1667	4	3
519	0	0	61	0	25.1063	103.667	2	0	1	3	30	0	8.6	138	13.9	141	0.100725	60	6.4	42	15	0.785	524	40	0	0	0	0	0	0	0	0	0	0	365	12.1667	4	5
520	0	0	70	0	24.9503	69.6667	2	0	0	3	29	1	6.9	239	14.2	139	0.0594142	58	5.9	49	14	0.35	327	52	0	0	0	0	0	0	0	1	0	0	365	12.1667	3	7
521	0	0	76	1	24.999	95	2	1	0	3	23	0	5.5	151	12.2	141	0.0807947	62	6.4	35	14	0.196	1198	42	0	0	0	0	0	0	0	0	1	0	365	12.1667	4	5
522	0	0	66	0	24.9796	97	2	1	0	3	28	1	7.5	176	16.8	139	0.0954545	75	8.9	43	15	0.951	1090	54	0	0	0	0	1	0	0	0	1	0	365	12.1667	4	7
523	0	0	52	1	25.0496	81.3333	2	0	1	3	31	1	8.6	359	14.2	144	0.0395543	63	6.5	48	10	0.675	150	52	0	0	0	0	0	0	0	0	1	0	365	12.1667	4	1
524	0	0	65	0	25.0572	85.6667	2	0	0	3	33	0	7.6	103	14.9	140	0.14466	52	6.3	47	12	0.211	83	44	0	0	0	0	0	0	0	0	0	1	365	12.1667	5	6
525	0	0	57	1	25.2245	106.667	2	0	1	3	40	0	7.3	139	16.1	136	0.115827	65	8.3	45	14	0.129	1019	39	0	0	0	0	1	0	0	0	1	1	365	12.1667	5	4
526	0	0	55	0	25.1017	108.667	2	0	0	3	32	0	5.6	496	16.7	131	0.0336694	83	7.7	40	10	0.659	777	39	0	0	0	0	0	0	0	0	1	0	365	12.1667	5	4
527	0	0	78	0	25.2248	89.3333	2	1	1	3	29	1	6.2	158	14.7	135	0.093038	80	8.3	44	15	0.302	82	54	0	0	0	0	0	1	0	0	1	0	365	12.1667	4	7
528	0	0	50	1	25.1974	69.6667	2	1	1	3	38	0	7.1	139	14.1	138	0.101439	60	6.3	38	14	0.586	98	43	0	0	0	0	0	1	0	0	1	0	365	12.1667	3	2
529	0	0	65	1	25.3493	105.667	2	1	0	3	35	0	8.5	188	18.3	137	0.0973404	70	7.4	48	13	0.848	82	47	0	0	0	0	0	0	0	0	1	0	365	12.1667	5	4
530	1	1	64	0	25.2598	80.6667	3	1	0	3	28	0	8.1	166	19.1	135	0.11506	52	4.2	36	11	0.637	292	36	0	0	0	0	0	0	0	0	0	1	5	0.166667	4	5
531	0	0	59	0	25.2082	72.6667	2	1	1	3	40	1	5.7	186	14.7	140	0.0790323	60	5.7	49	11	0.895	941	45	0	0	0	0	0	0	0	1	1	0	365	12.1667	5	5
532	0	0	57	0	25.4529	87.3333	2	1	1	3	29	1	8.1	330	14.1	137	0.0427273	64	5.3	46	14	0.406	87	55	0	0	0	0	0	0	0	0	0	0	365	12.1667	3	3
533	0	0	51	1	25.2092	79	2	0	1	3	38	1	6	212	12.6	129	0.059434	86	8.2	44	12	0.241	402	56	0	0	0	0	0	1	0	0	0	0	365	12.1667	3	1
534	0	0	58	1	25.4313	99.6667	2	0	1	3	24	0	8.9	496	20.2	131	0.0407258	77	8.6	50	15	0.713	827	54	0	0	0	0	0	0	0	0	1	0	365	12.1667	4	0
535	0	0	54	1	25.2598	91	2	1	1	3	22	1	6.4	157	13.4	139	0.0853503	87	7.7	50	11	0.145	153	40	0	0	0	0	0	0	0	0	0	0	365	12.1667	4	1
536	0	0	77	0	25.4716	111.667	2	1	0	3	22	1	6.4	212	13.8	129	0.0650943	58	5.7	38	13	0.924	325	52	0	0	0	0	0	0	0	0	1	0	365	12.1667	3	6
537	0	0	51	0	25.3745	80.6667	2	1	0	3	32	0	7.7	226	13.2	134	0.0584071	59	5.3	50	13	0.63	82	39	0	0	0	0	0	0	0	0	1	0	365	12.1667	5	4
538	0	0	76	0	25.3146	104.667	2	0	0	3	21	0	5.4	237	15	137	0.0632911	58	6.2	36	10	0.329	1894	53	0	0	0	0	1	0	0	0	1	0	365	12.1667	4	8
539	0	0	76	1	25.4737	80	2	1	1	3	34	1	5	313	14.2	136	0.0453674	60	6.1	49	15	0.969	998	48	0	0	0	0	0	0	0	0	1	0	365	12.1667	3	6
540	0	0	59	1	25.5243	73.6667	2	0	1	3	32	0	8.4	265	16.1	134	0.0607547	70	7.8	42	13	0.925	82	44	0	0	0	0	0	0	0	0	0	0	365	12.1667	4	2
541	0	0	77	0	25.3565	113	2	0	1	3	22	1	6.4	426	14	138	0.0328638	58	4.8	42	15	0.581	308	47	0	0	0	0	1	0	0	0	1	0	365	12.1667	3	9
542	0	0	77	1	25.3979	112.333	2	1	1	3	21	0	8.5	162	14.2	143	0.0876543	54	5.4	50	15	0.528	295	42	0	0	0	0	0	1	0	0	1	0	365	12.1667	4	5
543	0	0	66	1	25.5308	87	2	1	1	3	34	0	5.6	286	13.3	137	0.0465035	56	5.9	49	13	0.142	226	37	0	0	0	0	0	0	0	0	0	0	365	12.1667	5	4
544	0	0	58	1	25.3125	71.6667	2	0	1	3	32	1	6.2	142	13.6	139	0.0957746	62	6	38	13	0.948	384	35	0	0	0	0	1	0	0	0	1	0	365	12.1667	3	4
545	0	0	60	0	25.5102	79.3333	2	0	0	3	28	1	8.5	75	14.7	127	0.196	62	7	38	15	0.495	408	41	0	0	0	0	0	0	0	0	1	1	365	12.1667	4	5
546	1	1	59	0	25.6085	85.3333	2	0	1	3	26	0	7.9	84	18.3	141	0.217857	52	5.5	46	12	0.363	896	37	0	0	0	0	0	0	0	0	1	1	20	0.666667	4	4
547	1	1	53	0	25.5593	80.3333	2	0	0	3	32	1	8.1	36	13.3	129	0.369444	56	5.9	39	120	0.903	691	55	1	0	0	0	0	0	0	0	0	1	10	0.333333	4	3
548	0	0	62	1	25.3787	80	2	0	0	3	40	1	7	189	17.6	149	0.0931217	65	6.1	39	14	0.292	98	39	0	0	0	0	0	0	0	0	0	0	365	12.1667	3	3
549	0	0	63	1	25.4266	97	2	1	0	3	39	1	5.2	112	14.5	141	0.129464	66	7.4	50	13	0.546	1771	46	0	0	0	0	0	0	0	1	0	1	365	12.1667	3	4
550	0	0	76	1	25.5318	96	2	0	0	3	36	1	7	215	15.1	137	0.0702326	58	5	49	11	0.174	87	36	0	0	0	0	0	0	0	0	1	0	365	12.1667	5	6
551	0	0	50	1	25.3894	87.3333	2	1	1	3	31	1	6.6	215	21	130	0.0976744	70	6.4	45	15	0.836	82	43	0	0	0	0	0	0	0	0	1	0	365	12.1667	3	2
552	0	0	57	0	25.5859	101.667	2	1	1	3	39	0	5.4	309	13.7	140	0.0443366	62	6.4	46	11	0.996	456	38	0	0	0	0	0	0	0	0	1	0	365	12.1667	5	4
553	0	0	66	1	25.6653	102.667	2	0	0	3	27	0	6.8	202	13	135	0.0643564	58	5.1	35	12	0.961	455	41	0	0	0	0	0	0	0	0	1	0	365	12.1667	4	4
554	0	0	45	1	25.4938	114.667	2	1	0	3	23	1	6	206	13.2	144	0.0640777	62	6.1	37	14	0.787	712	35	0	0	0	0	0	0	0	0	1	0	365	12.1667	4	1
555	0	0	66	1	25.5404	114.333	2	1	0	3	29	1	7.6	134	13.5	143	0.100746	64	6.1	42	15	0.484	260	56	0	0	0	0	0	0	0	1	0	0	365	12.1667	4	4
556	0	0	76	1	25.4571	120.667	2	1	0	3	24	1	8.7	217	13	132	0.0599078	83	8.9	48	10	0.282	162	48	0	0	0	0	0	0	0	0	0	0	365	12.1667	3	5
557	0	0	64	0	25.641	103	2	0	1	3	28	0	8.1	197	13.6	138	0.0690355	58	6.4	46	13	0.613	2437	56	0	0	0	0	0	0	0	0	0	0	365	12.1667	3	4
558	0	0	61	0	25.5132	97	2	1	1	3	32	0	5.1	304	13.4	140	0.0440789	52	4.8	40	11	0.465	428	52	0	0	0	0	0	0	0	0	0	0	365	12.1667	5	4
559	0	0	63	0	25.7716	99	2	1	0	3	31	1	7.6	147	13.8	136	0.0938776	62	5.1	42	13	0.328	252	51	0	0	0	0	0	0	0	0	1	0	365	12.1667	4	4
560	0	0	53	1	25.7819	105.333	2	0	1	3	34	0	8.4	157	12.9	145	0.0821656	62	6.7	35	11	0.445	130	43	0	0	0	0	0	0	0	1	0	0	365	12.1667	3	3
561	0	0	53	1	25.7908	115.667	2	1	1	3	29	0	7.1	111	13.4	144	0.120721	70	6.6	43	12	0.49	82	39	0	0	0	0	0	0	0	0	0	1	365	12.1667	4	2
562	0	0	60	1	25.7483	105.333	2	1	0	3	21	1	5.9	123	16.4	139	0.133333	70	7.9	44	11	0.903	2125	57	0	0	0	0	1	1	0	0	0	1	365	12.1667	4	3
563	0	0	65	1	25.5487	86	2	1	0	3	24	0	6.6	160	15.2	136	0.095	63	5.1	47	11	0.887	226	47	0	0	0	0	1	0	0	0	0	0	365	12.1667	4	5
564	0	0	62	1	25.6085	66.3333	2	0	0	3	25	1	6.1	252	14.1	132	0.0559524	77	8.7	44	11	0.512	1101	57	0	0	0	0	0	0	0	0	0	0	365	12.1667	3	2
565	0	0	65	1	25.8054	111	2	1	1	3	21	1	7	192	13.2	138	0.06875	65	7.6	46	13	0.445	148	35	0	0	0	0	0	0	0	1	0	0	365	12.1667	4	4
566	0	0	57	0	25.5777	80.6667	2	0	1	3	28	1	6.7	156	15	141	0.0961538	50	4.8	47	10	0.241	2437	40	0	0	0	0	0	0	0	0	0	0	365	12.1667	4	4
567	0	0	69	0	25.7632	108	2	0	0	3	38	1	5.8	218	18.9	144	0.0866972	54	3.9	39	10	0.129	169	48	0	0	0	0	0	0	0	0	1	0	365	12.1667	4	6
568	0	0	43	1	25.7901	112.667	2	1	0	3	39	1	8.7	279	12.7	137	0.0455197	58	6	37	12	0.873	266	39	0	0	0	0	0	0	0	0	0	0	365	12.1667	4	2
569	0	0	64	0	25.8525	109.333	2	1	1	3	31	1	7	325	16.3	131	0.0501538	54	6.8	37	14	0.253	1794	52	0	0	0	0	0	0	0	0	1	0	365	12.1667	3	4
570	0	0	66	0	25.7589	74	2	1	0	3	37	0	6.1	212	14.2	143	0.0669811	54	5.5	36	10	0.168	82	38	0	0	0	0	0	0	0	0	1	0	365	12.1667	5	6
571	0	0	57	0	25.7449	101.667	2	0	1	3	37	1	5.9	117	13.5	126	0.115385	80	8.3	46	15	0.105	2437	51	0	0	0	0	0	0	0	0	1	1	365	12.1667	4	3
572	0	0	58	0	25.6789	108.333	2	1	1	3	27	1	7	113	11.1	129	0.0982301	60	8.6	37	13	0.291	82	35	0	0	0	0	0	0	0	0	1	0	365	12.1667	3	4
573	0	0	59	0	25.7306	107.333	2	0	1	3	33	1	6.9	221	15.6	138	0.0705882	58	6.7	38	13	0.408	270	38	0	0	0	0	0	1	0	0	0	0	365	12.1667	3	4
574	0	0	38	1	25.6715	90.6667	2	1	0	3	36	1	5.7	176	17.7	138	0.100568	73	7.9	41	13	0.718	82	53	0	0	0	0	0	0	0	0	0	0	365	12.1667	4	1
575	1	1	51	1	25.8546	108.333	2	0	1	3	37	1	6.9	187	13.1	134	0.0700535	60	6.7	50	13	0.826	716	53	0	0	0	0	0	0	0	0	1	0	22	0.733333	3	1
576	0	0	67	1	25.7795	82.6667	2	0	0	3	36	0	6.7	162	15.6	134	0.0962963	75	8.1	36	11	0.643	402	41	0	0	0	0	0	1	0	1	0	0	365	12.1667	4	5
577	0	0	66	1	25.6607	107.333	2	1	0	3	28	0	5.4	245	13.6	140	0.0555102	65	6.7	42	13	0.668	249	35	0	0	0	0	1	1	0	0	1	0	365	12.1667	3	6
578	0	0	79	0	25.8481	121.667	2	1	1	3	33	0	5.3	376	15.6	147	0.0414894	64	8.9	49	10	0.423	425	36	0	0	0	0	0	1	0	0	0	0	365	12.1667	5	8
579	0	0	51	0	25.8065	106.667	2	0	0	3	36	1	6.8	435	16.5	131	0.037931	72	7.6	44	11	0.681	307	42	0	0	0	0	1	0	0	0	0	0	365	12.1667	5	6
580	0	0	79	1	25.8525	87.3333	2	0	0	3	22	0	5.8	257	13.6	132	0.0529183	70	7.6	50	14	0.547	452	45	0	0	0	0	0	0	0	0	0	0	365	12.1667	4	5
581	0	0	61	0	26.0197	90	2	1	0	3	36	1	6.6	255	14.1	137	0.0552941	66	5.9	37	13	0.884	82	43	0	0	0	0	0	0	0	0	1	0	365	12.1667	3	5
582	0	0	63	1	25.8999	80	2	1	0	3	21	1	5.1	158	12.3	138	0.0778481	65	6.4	41	11	0.69	82	54	0	0	0	0	0	0	0	0	0	0	365	12.1667	4	1
583	0	0	68	0	25.8875	101.667	2	0	0	3	28	1	6.7	201	13.9	142	0.0691542	58	6.4	41	11	0.485	82	48	0	0	0	0	0	0	0	0	1	0	365	12.1667	3	6
584	0	0	69	0	25.849	89.3333	2	0	1	3	33	0	6.6	123	15.4	128	0.125203	65	6.3	41	15	0.814	82	51	0	0	0	0	0	0	0	0	0	1	365	12.1667	5	5
585	0	0	68	1	25.8428	111.333	2	0	1	3	25	1	6	461	21.9	141	0.0475054	69	7.1	39	15	0.37	426	48	0	0	0	0	0	0	0	0	0	0	365	12.1667	3	4
586	0	0	52	0	25.7648	120.333	2	1	0	3	22	0	5.8	64	13.1	134	0.204687	58	6.7	48	13	0.656	82	40	0	0	0	0	0	0	0	1	0	1	365	12.1667	4	4
587	0	0	62	0	26.0197	114	2	0	0	3	26	0	8.1	128	15.9	145	0.124219	59	7.1	38	12	0.515	441	39	0	0	0	0	1	0	0	0	0	1	365	12.1667	3	7
588	0	0	46	0	25.924	67.3333	2	0	0	3	35	1	6.3	206	17.2	128	0.0834951	63	6.7	49	10	0.841	525	53	0	0	0	0	0	0	0	0	1	0	365	12.1667	5	3
589	0	0	45	0	26.0584	92	2	0	1	3	28	0	5.6	197	19.3	147	0.0979695	70	6.3	50	12	0.734	1604	44	0	0	0	0	0	0	0	0	1	0	365	12.1667	4	4
590	0	0	66	0	26.0185	80.3333	2	0	0	3	38	0	5.9	208	14.7	132	0.0706731	52	5.7	39	15	0.339	82	48	0	0	0	0	0	0	0	0	1	0	365	12.1667	4	6
591	0	0	61	1	25.8475	107.667	2	1	1	3	31	0	8.7	230	13.7	138	0.0595652	62	5.4	45	13	0.462	2269	50	0	0	0	0	1	0	0	0	1	0	365	12.1667	4	5
592	0	0	66	0	26.1005	92.3333	2	1	0	3	30	0	6.9	222	14.1	136	0.0635135	56	6	46	11	0.2	82	53	0	0	0	0	0	0	0	0	0	0	365	12.1667	3	5
593	0	0	76	1	25.9708	90.6667	2	1	1	3	39	1	8.8	255	17.2	141	0.067451	71	8.5	48	11	0.729	1878	51	0	0	0	0	0	0	0	1	0	0	365	12.1667	4	6
594	1	1	61	1	26.0584	109	3	1	1	3	25	0	7.4	36	17.3	139	0.480556	78	8.9	49	12	0.516	513	36	0	0	0	0	0	0	0	0	1	1	16	0.533333	4	3
595	0	0	64	0	25.9459	113.667	2	1	1	3	25	0	7.2	192	14.7	136	0.0765625	71	8	39	12	0.197	82	42	0	0	0	0	1	0	0	0	0	0	365	12.1667	4	7
596	0	0	63	1	26.1228	112	2	0	0	3	36	0	8.5	262	15.4	130	0.0587786	62	5.9	39	13	0.934	82	36	0	0	0	0	0	0	0	0	0	0	365	12.1667	5	3
597	0	0	65	1	26.0146	90	2	1	0	3	34	1	6.2	143	14.9	134	0.104196	67	6.7	36	13	0.848	2437	45	0	0	0	0	0	1	0	0	0	0	365	12.1667	5	4
598	0	0	57	0	25.9635	79.3333	2	1	1	3	29	1	6.6	148	13.3	134	0.0898649	63	6.6	49	12	0.724	436	53	0	0	0	0	0	0	0	0	0	0	365	12.1667	3	3
599	0	0	66	1	26.0051	116.333	2	0	1	3	22	0	6.5	155	12.4	131	0.08	66	6.6	41	15	0.821	140	52	0	0	0	0	0	0	0	0	1	0	365	12.1667	3	2
600	0	0	65	1	25.9556	87.3333	2	1	1	3	36	0	6	184	17.8	134	0.0967391	75	8.7	44	12	0.825	82	43	0	0	0	0	1	0	0	0	0	0	365	12.1667	4	6
601	0	0	65	1	26.2138	67	2	1	1	3	33	0	8.3	61	13.8	139	0.22623	75	6	45	12	0.838	185	42	0	0	0	0	0	0	0	0	0	1	365	12.1667	3	4
602	1	1	66	1	26.1341	100.333	3	0	0	3	21	1	8.1	65	16.1	140	0.247692	81	6.9	43	11	0.155	354	39	0	0	0	0	0	1	0	0	1	1	27	0.9	3	5
603	0	0	62	1	26.0078	99.6667	2	0	0	3	38	1	7.9	105	13.1	127	0.124762	64	5.9	44	12	0.538	2437	36	0	0	0	0	1	0	0	0	1	1	365	12.1667	3	5
604	0	0	61	1	26.227	103.333	2	1	0	3	32	0	8.9	115	14.1	142	0.122609	60	6.5	44	10	0.922	379	39	0	0	0	0	0	0	0	0	1	1	365	12.1667	4	3
605	0	0	69	1	26.1719	101	2	0	1	3	23	0	5.3	171	17.3	140	0.10117	84	6.2	49	14	0.742	2437	46	0	0	0	0	1	0	0	0	0	0	365	12.1667	4	5
606	0	0	61	1	26.1302	96.3333	2	1	0	3	27	0	7.9	196	15.3	136	0.0780612	85	8.3	42	14	0.479	2257	44	0	0	0	0	0	0	0	0	0	0	365	12.1667	3	3
607	0	0	61	0	26.1619	89.3333	2	1	1	3	21	0	8.4	159	15.2	134	0.0955975	62	6.1	36	12	0.89	102	47	0	0	0	0	0	1	0	0	1	0	365	12.1667	3	4
608	0	0	66	0	26.1896	73.3333	2	0	1	3	35	1	6.6	201	16.3	140	0.0810945	54	6.2	48	12	0.621	213	37	0	0	0	0	0	0	0	0	0	0	365	12.1667	4	6
609	0	0	62	0	26.2485	96.6667	2	0	0	3	29	1	8.2	173	17.7	135	0.102312	62	7.5	38	15	0.161	82	40	0	0	0	0	0	0	0	0	0	0	365	12.1667	4	5
610	0	0	57	0	26.1744	118	2	1	0	3	26	1	7.4	219	14	147	0.0639269	71	8.9	47	14	0.174	1445	46	0	0	0	0	0	0	0	0	0	0	365	12.1667	3	4
611	0	0	63	1	26.337	97.3333	2	0	0	3	36	1	7.5	184	13	147	0.0706522	70	7.5	50	12	0.655	82	37	0	0	0	0	0	0	0	0	0	0	365	12.1667	3	3
612	0	0	79	1	26.1066	114.667	2	0	0	3	22	1	6.1	167	13.6	141	0.0814371	64	6.9	39	15	0.738	709	54	0	0	0	0	0	1	0	0	1	0	365	12.1667	3	4
613	0	0	66	1	26.3059	112	2	0	0	3	28	0	8.5	284	14.1	142	0.0496479	67	7	41	15	0.856	82	48	0	0	0	0	0	0	0	0	1	0	365	12.1667	3	4
614	1	1	60	0	26.3957	109.333	2	1	0	3	24	0	6.7	76	18.5	136	0.243421	66	8.8	43	14	0.888	639	40	0	0	0	0	0	0	0	0	1	1	18	0.6	3	4
615	0	0	57	1	26.3535	121.333	2	0	0	3	32	0	7.1	357	15.7	138	0.0439776	72	7.4	40	10	0.921	1613	40	0	0	0	0	0	0	0	0	0	0	365	12.1667	4	2
616	0	0	47	1	26.1811	118	2	1	0	3	25	0	5.1	273	13.4	135	0.0490842	108	6.4	46	14	0.662	82	35	0	0	0	0	0	0	0	0	0	0	365	12.1667	3	2
617	0	0	57	0	26.3101	99.6667	2	0	0	3	39	1	8.6	205	15.4	142	0.075122	102	6.7	45	13	0.482	895	50	0	0	0	0	0	0	0	0	0	0	365	12.1667	5	4
618	0	0	66	1	26.208	106	2	0	0	3	25	1	6.7	54	17.2	127	0.318519	58	6.1	46	14	0.685	87	54	0	0	0	0	0	0	0	0	1	1	365	12.1667	4	3
619	0	0	76	1	26.2336	89.6667	2	0	0	3	24	0	7	243	13.7	138	0.0563786	66	7.1	48	12	0.863	421	36	0	0	0	0	1	0	0	1	0	0	365	12.1667	4	8
620	0	0	54	1	26.2155	101.667	2	0	0	3	32	0	8.9	156	13.8	140	0.0884615	75	9	47	11	0.264	82	36	0	0	0	0	0	0	0	0	0	0	365	12.1667	3	2
621	0	0	53	1	26.4594	103	2	0	0	3	22	0	6.4	220	14.6	150	0.0663636	60	7.1	50	15	0.583	82	52	0	0	0	0	0	0	0	1	1	0	365	12.1667	4	1
622	0	0	69	1	26.4552	99	2	0	0	3	29	1	6.7	315	14.5	132	0.0460317	68	6.5	41	15	0.731	185	50	0	0	0	0	0	0	0	0	0	0	365	12.1667	3	4
623	1	1	52	1	26.2788	100.333	2	0	0	3	25	0	6.2	93	14	144	0.150538	70	7.2	50	14	0.382	82	52	0	0	0	0	0	0	0	0	0	1	28	0.933333	4	1
624	0	0	59	1	26.5744	89.3333	2	0	0	3	25	1	5.3	496	15.8	130	0.0318548	58	6.1	49	14	0.647	833	47	0	0	0	0	0	0	0	0	1	0	365	12.1667	3	2
625	0	0	58	1	26.496	106	2	0	0	3	29	1	8.9	82	15.4	130	0.187805	88	7.9	37	13	0.139	2016	51	0	0	0	0	0	0	0	0	1	1	365	12.1667	3	1
626	0	0	61	1	26.5973	93.3333	2	0	0	3	27	1	8.2	81	13.9	146	0.171605	62	5.7	47	14	0.348	390	57	0	0	0	0	1	1	0	0	0	1	365	12.1667	4	4
627	0	0	61	1	26.5039	110.667	2	0	0	3	23	1	6.8	202	14.2	138	0.070297	65	7.6	36	10	0.135	315	47	0	0	0	0	0	0	0	0	1	0	365	12.1667	4	2
628	0	0	59	1	26.2987	121.333	2	0	0	3	26	0	5.4	203	12.9	138	0.0635468	79	9.1	47	13	0.378	1200	44	0	0	0	0	1	0	0	0	0	0	365	12.1667	4	4
629	0	0	58	0	26.6297	77.3333	2	0	0	3	24	1	7	220	15.3	135	0.0695455	56	6.3	45	11	0.81	298	44	0	0	0	0	0	0	0	0	1	0	365	12.1667	4	3
630	1	1	60	1	26.5557	107.667	2	1	0	3	24	0	8.7	355	13.9	135	0.0391549	59	6.7	49	11	0.495	82	46	0	0	0	0	0	0	0	0	0	0	5	0.166667	4	2
631	0	0	64	1	26.5241	109.667	2	1	0	3	35	0	7.1	172	17	141	0.0988372	54	5.8	47	13	0.299	82	49	0	0	0	0	0	0	0	1	0	0	365	12.1667	5	4
632	0	0	63	1	26.5095	119.333	2	1	0	3	37	1	5.3	172	15.5	141	0.0901163	87	8.8	43	12	0.785	214	42	0	0	0	0	1	0	0	0	0	0	365	12.1667	3	5
633	0	0	76	0	26.571	104	2	1	0	3	24	0	6	255	14.5	135	0.0568627	52	4.4	43	14	0.505	1309	53	0	0	0	0	0	0	0	0	1	0	365	12.1667	4	6
634	0	0	61	0	26.3671	88	2	0	0	3	35	0	5.1	174	14.6	135	0.083908	65	7.6	43	10	0.81	2437	50	0	0	0	0	0	0	0	1	1	0	365	12.1667	3	6
635	0	0	65	1	26.4626	105.333	2	0	0	3	35	1	6	211	15	143	0.07109	65	6.7	49	11	0.262	116	45	0	0	0	0	0	0	0	0	0	0	365	12.1667	5	4
636	0	0	58	0	26.3903	86	2	1	0	3	35	1	6.4	228	13.5	139	0.0592105	70	7.6	35	7	0.882	498	35	0	0	0	0	0	0	0	0	0	0	365	12.1667	4	4
637	0	0	70	1	26.4314	98	2	0	0	3	23	1	7.9	203	16.1	148	0.0793103	65	7.9	43	9	0.846	1541	57	0	0	0	0	0	0	0	0	1	0	365	12.1667	4	3
638	0	0	64	1	26.7091	115	2	0	0	3	29	0	5	261	16.4	137	0.0628352	81	7.4	39	9	0.457	2293	50	0	0	0	0	0	0	0	0	0	0	365	12.1667	4	3
639	0	0	54	1	26.6122	115.667	2	1	0	3	36	1	7.9	150	21.6	148	0.144	58	6.4	46	10	0.886	448	40	0	0	0	0	0	0	0	1	1	1	365	12.1667	4	3
640	0	0	51	1	26.462	105.667	2	0	0	3	40	1	7.4	199	14.1	142	0.0708543	71	6.9	35	7	0.475	223	49	0	0	0	0	0	1	0	0	0	0	365	12.1667	3	2
641	0	0	51	1	26.5197	85.6667	2	1	0	3	30	1	8.6	199	14.1	142	0.0708543	71	6.9	47	8	0.816	223	53	0	0	0	0	0	1	0	0	0	0	365	12.1667	4	1
642	0	0	63	1	26.5723	103	2	1	0	3	34	0	5.9	138	13.9	137	0.100725	82	7.1	50	8	0.226	617	42	0	0	0	0	0	0	0	0	0	0	365	12.1667	3	3
643	0	0	64	1	26.7759	119	2	0	0	3	37	1	7.7	191	13.2	144	0.0691099	64	7.3	37	8	0.259	713	41	0	0	0	0	0	0	0	0	1	0	365	12.1667	3	3
644	0	0	53	0	26.5118	92	2	1	0	3	37	0	8.6	198	15.8	137	0.079798	72	8.6	50	9	0.878	1104	42	0	0	0	0	0	0	0	0	0	0	365	12.1667	5	4
645	0	0	79	0	26.8173	85.3333	2	1	0	3	32	1	7.5	245	15.5	134	0.0632653	71	8.8	41	8	0.227	153	57	0	0	0	0	0	0	0	1	0	0	365	12.1667	5	8
646	0	0	68	1	26.5927	91.6667	2	1	0	3	25	0	8.5	151	12.8	138	0.0847682	62	6.3	36	10	0.94	448	53	0	0	0	0	0	0	0	0	1	0	365	12.1667	3	3
647	0	0	63	1	26.7348	88.3333	2	1	0	3	28	1	7.7	146	15	138	0.10274	74	8.3	43	10	0.879	1863	54	0	0	0	0	0	0	0	0	0	0	365	12.1667	4	2
648	0	0	66	0	26.7165	90.6667	2	1	0	3	25	0	7.6	160	11.9	141	0.074375	52	6.3	39	10	0.572	256	48	0	0	0	0	0	0	0	0	0	0	365	12.1667	3	6
649	0	0	65	1	26.6655	93.3333	2	1	0	3	31	1	5.5	145	15.9	132	0.109655	65	6.4	37	8	0.39	82	41	0	0	0	0	0	1	0	0	0	1	365	12.1667	4	4
650	0	0	50	1	26.6574	91.6667	2	1	0	3	28	0	8	252	12.8	150	0.0507937	52	5.8	45	10	0.544	82	46	0	0	0	0	0	0	0	0	0	0	365	12.1667	3	2
651	0	0	77	1	26.8544	80.3333	2	0	0	3	34	1	5.2	576	20.4	138	0.0354167	50	4.8	41	7	0.373	282	46	0	0	0	0	0	0	0	0	1	0	365	12.1667	3	6
652	0	0	50	1	26.9014	68.3333	2	0	0	3	26	0	5.9	277	13.1	138	0.0472924	85	6.5	35	8	0.406	82	56	0	0	0	0	0	0	0	0	0	0	365	12.1667	3	1
653	0	0	66	1	26.805	98.6667	2	1	0	3	30	1	7.4	139	13.1	130	0.0942446	64	7.5	43	7	0.393	367	43	0	0	0	0	0	0	0	0	1	0	365	12.1667	4	4
654	0	0	58	1	26.9238	93.3333	2	1	0	3	35	1	8.5	271	14.9	137	0.0549815	69	7.6	41	10	0.657	846	47	0	0	0	0	0	0	0	0	0	0	365	12.1667	4	2
655	0	0	60	0	26.8595	108	2	0	0	3	38	1	5.9	170	13.8	129	0.0811765	63	7.6	46	7	0.771	2437	57	0	0	0	0	1	0	0	0	0	0	365	12.1667	5	6
656	0	0	69	0	26.8887	85	2	0	0	3	29	1	5.7	209	14	138	0.0669856	54	5.9	42	9	0.221	156	52	0	0	0	0	0	0	0	0	1	0	365	12.1667	4	5
657	0	1	57	1	26.9714	113.333	2	1	0	3	32	1	5.5	190	13.7	146	0.0721053	59	6.2	41	9	0.187	381	56	0	0	0	0	0	0	0	0	0	0	232	7.73333	5	1
658	0	0	66	1	26.897	117.667	2	1	0	3	23	0	5.2	158	13.8	137	0.0873418	65	6	48	7	0.693	82	42	0	0	0	0	0	0	0	0	1	0	365	12.1667	3	3
659	0	0	41	1	26.9304	92.3333	2	1	0	3	38	1	6.7	234	14.7	148	0.0628205	50	4.2	42	9	0.862	650	42	0	0	0	0	0	0	0	0	1	0	365	12.1667	4	2
660	0	0	61	1	26.8173	109.667	2	1	0	3	35	0	8.7	197	14	139	0.071066	75	7.7	46	8	0.945	179	42	0	0	0	0	0	0	0	0	0	0	365	12.1667	5	3
661	0	0	46	1	26.8887	79	2	0	0	3	26	1	5.6	292	15.7	144	0.0537671	62	5.4	35	9	0.308	82	50	0	0	0	0	0	0	0	0	0	0	365	12.1667	4	2
662	0	0	59	1	26.8136	112.333	2	1	0	3	28	0	5.3	368	16.3	135	0.0442935	62	5.5	47	7	0.478	82	49	0	0	0	0	0	0	0	0	1	0	365	12.1667	3	2
663	0	0	54	1	26.8122	72	2	1	0	3	32	0	6.7	206	13.7	148	0.0665049	62	5.4	45	7	0.308	86	51	0	0	0	0	0	0	0	0	1	0	365	12.1667	3	1
664	0	0	63	0	26.807	72.6667	2	1	0	3	22	1	5.5	179	13.5	137	0.075419	59	6.1	49	10	0.506	83	49	0	0	0	0	0	0	0	0	1	0	365	12.1667	4	4
665	0	0	48	1	27.024	88.6667	2	0	0	3	26	0	6.8	68	15.2	142	0.223529	68	6.4	39	9	0.348	771	53	0	0	0	0	0	0	0	0	1	1	365	12.1667	3	1
666	0	0	58	1	27.0279	113.667	2	0	0	3	23	0	5.4	192	17.5	125	0.0911458	68	7.3	42	7	0.132	1142	38	0	0	0	0	0	0	0	0	0	0	365	12.1667	4	1
667	0	0	59	0	26.8252	105	2	0	0	3	37	0	7.9	283	13.1	137	0.0462898	50	5.9	44	9	0.385	1071	46	0	0	0	0	0	0	0	1	1	0	365	12.1667	4	5
668	0	0	55	1	26.8726	90.3333	2	1	0	3	21	1	7.7	120	16.2	127	0.135	54	7.9	40	7	0.368	82	57	0	0	0	0	0	0	0	0	1	1	365	12.1667	4	0
669	0	0	58	0	26.821	116.333	2	0	0	3	28	0	8.4	187	12.4	132	0.0663102	81	7.4	40	7	0.315	1135	57	0	0	0	0	0	0	0	0	0	0	365	12.1667	4	3
670	0	0	66	0	27.034	82.3333	2	1	0	3	28	0	5.3	230	14	135	0.0608696	63	6.6	46	9	0.432	651	39	0	0	0	0	0	0	0	0	0	0	365	12.1667	3	6
671	0	0	59	1	27.0484	110.667	2	1	0	3	25	0	7.7	174	11.9	150	0.0683908	63	6.6	45	9	0.873	82	51	0	0	0	0	1	0	0	0	1	0	365	12.1667	4	3
672	0	0	65	0	27.1084	82.3333	2	0	0	3	27	0	8.8	181	20.2	140	0.111602	74	7.1	48	7	0.442	490	37	0	0	0	0	0	0	0	0	0	1	365	12.1667	4	6
673	0	0	69	1	27.1178	82.6667	2	0	0	3	27	1	7.9	334	13.2	143	0.039521	65	6.8	36	9	0.788	2437	53	0	0	0	0	0	0	0	0	0	0	365	12.1667	4	3
674	0	0	47	1	27.2025	91	2	1	0	3	26	1	7.8	38	18.6	128	0.489474	72	8.5	48	8	0.5	917	53	0	0	0	0	0	0	0	0	0	1	365	12.1667	4	1
675	0	0	50	1	26.9537	117.333	2	0	0	3	23	1	5.7	148	12.9	139	0.0871622	87	9.3	47	10	0.644	143	55	0	0	0	0	0	0	0	0	0	0	365	12.1667	4	0
676	0	0	69	1	26.9686	95	2	0	0	3	38	0	6.5	187	15.7	147	0.0839572	69	7.8	37	7	0.138	706	53	0	0	0	0	0	0	0	1	0	0	365	12.1667	3	4
677	0	0	50	1	27.0707	108	2	1	0	3	37	0	5.5	496	13.9	143	0.0280242	75	7.2	41	7	0.962	192	49	0	0	0	0	0	0	0	0	1	0	365	12.1667	3	2
678	0	0	50	1	27.0855	103.333	2	1	0	3	25	0	5.2	261	15.1	133	0.0578544	60	6.1	49	9	0.416	108	51	0	0	0	0	1	0	0	0	0	0	365	12.1667	3	3
679	0	0	58	1	27.3033	125.333	2	1	0	3	31	0	8.7	251	16.1	139	0.0641434	62	6.4	35	7	0.916	208	38	0	0	0	0	0	0	0	0	1	0	365	12.1667	3	2
680	0	0	76	0	26.9719	111.333	2	1	0	3	40	1	8.9	245	13.6	145	0.0555102	56	5.9	36	8	0.641	142	44	0	0	0	0	0	0	0	1	1	0	365	12.1667	3	9
681	0	0	64	1	27.1359	96	2	0	0	3	32	0	6.2	266	13.4	143	0.0503759	60	7.6	44	10	0.321	128	54	0	0	0	0	0	0	0	0	0	0	365	12.1667	3	2
682	0	0	48	0	27.1215	97.3333	2	1	0	3	22	1	6.1	327	14.3	144	0.0437309	54	5.7	44	8	0.928	148	54	0	0	0	0	0	0	0	0	0	0	365	12.1667	3	2
683	0	0	70	1	27.1074	86	2	0	0	3	26	1	5.5	118	13.3	141	0.112712	56	4.4	35	9	0.788	1001	35	0	0	0	0	0	0	0	0	0	1	365	12.1667	3	5
684	0	0	65	1	27.382	72.6667	2	1	0	3	33	0	5.1	453	13	136	0.0286976	59	5.7	39	7	0.775	193	46	0	0	0	0	0	0	0	0	0	0	365	12.1667	5	4
685	0	0	54	1	27.1977	85	2	1	0	3	31	0	5.3	194	21.5	132	0.110825	75	8.3	38	10	0.375	133	56	0	0	0	0	0	0	0	0	0	1	365	12.1667	4	1
686	0	0	66	0	27.1537	89.6667	2	0	0	3	22	1	7.6	241	12.5	138	0.0518672	58	5.1	37	8	0.842	82	39	0	0	0	0	0	0	0	1	0	0	365	12.1667	4	6
687	0	0	69	0	27.3438	70.6667	2	0	0	3	38	0	6.4	181	12.7	139	0.0701657	59	6.9	40	7	0.113	106	36	0	0	0	0	0	0	0	1	1	0	365	12.1667	4	7
688	0	0	78	1	27.4316	119.667	2	1	0	3	31	0	5.2	207	13.1	145	0.063285	58	5.3	40	9	0.316	404	46	0	0	0	0	0	0	0	0	1	0	365	12.1667	3	6
689	0	0	52	1	27.4506	87	2	1	0	3	30	0	6.9	121	11.4	124	0.0942149	89	9.1	36	7	0.744	1362	47	0	0	0	0	0	0	0	0	0	0	365	12.1667	4	2
690	0	0	52	1	27.4612	96	2	0	0	3	26	0	6.3	182	14	124	0.0769231	89	9.1	42	7	0.33	1362	42	0	0	0	0	0	0	0	0	0	0	365	12.1667	4	2
691	0	0	57	0	27.3172	91	2	1	0	3	26	1	8.7	181	16.2	133	0.0895028	52	7	49	9	0.152	82	56	0	0	0	0	0	0	0	0	1	0	365	12.1667	4	3
692	0	0	66	0	27.2316	109.667	2	0	0	3	37	1	8.7	136	14.9	145	0.109559	63	6.5	46	7	0.954	723	35	0	0	0	0	1	0	0	0	1	1	365	12.1667	4	8
693	0	0	57	0	27.4106	97.3333	2	1	0	3	37	1	7	116	11.1	132	0.0956897	58	5.9	44	8	0.837	980	36	0	0	0	0	1	0	0	0	0	0	365	12.1667	3	6
694	0	0	61	0	27.3438	101.667	2	1	0	3	29	1	7.7	178	13.6	140	0.0764045	59	5.1	42	10	0.747	82	39	0	0	0	0	0	0	0	0	0	0	365	12.1667	4	5
695	0	0	65	1	27.4018	111	2	0	0	3	36	0	7.3	234	17.7	138	0.075641	64	6.1	45	9	0.188	183	47	0	0	0	0	0	0	0	0	0	0	365	12.1667	3	4
696	0	0	62	1	27.5802	122	2	0	0	3	35	1	8.9	230	13	146	0.0565217	52	4.8	36	7	0.313	587	38	0	0	0	0	0	0	0	1	1	0	365	12.1667	5	4
697	0	0	64	0	27.5997	120	2	0	0	3	34	1	5.5	364	19.1	139	0.0524725	65	6.7	48	7	0.19	82	54	0	0	0	0	0	1	0	0	0	0	365	12.1667	3	4
698	0	0	62	0	27.3868	97.3333	2	1	0	3	24	1	7.2	185	14.8	130	0.08	72	7.9	35	9	0.501	82	50	0	0	0	0	0	0	0	1	0	0	365	12.1667	4	5
699	0	0	62	1	27.5318	71.6667	2	1	0	3	30	0	5.1	242	12.7	141	0.0524793	60	6	46	9	0.51	447	39	0	0	0	0	1	0	0	1	0	0	365	12.1667	4	6
700	0	0	60	1	27.415	108.333	2	1	0	3	24	1	5.7	228	14.6	135	0.0640351	58	6.4	50	7	0.88	150	49	0	0	0	0	0	1	0	0	0	0	365	12.1667	3	2
701	0	0	68	0	27.3627	126.667	2	0	0	3	40	0	8.9	117	14.5	134	0.123932	80	7.7	44	7	0.9	245	54	0	0	0	0	1	0	0	0	0	1	365	12.1667	5	7
702	0	0	53	1	27.45	106.667	2	0	0	3	40	1	6.3	225	13.2	147	0.0586667	52	4.6	35	10	0.963	1472	49	0	0	0	0	0	0	0	0	1	0	365	12.1667	3	2
703	0	0	79	1	27.439	87.6667	2	0	0	3	29	1	7.8	186	13.3	150	0.0715054	70	8.2	50	7	0.27	107	55	0	0	0	0	0	0	0	0	1	0	365	12.1667	3	5
704	0	0	53	0	27.5551	111.333	2	0	0	3	22	1	7.1	198	15.7	137	0.0792929	52	5.5	40	8	0.172	149	49	0	0	0	0	0	0	0	0	0	0	365	12.1667	4	3
705	0	0	66	1	27.3909	69.3333	2	0	0	3	24	0	6.5	128	15.7	134	0.122656	62	7.1	48	9	0.598	870	54	0	0	0	0	1	0	0	0	0	1	365	12.1667	4	4
706	0	0	78	1	27.6571	87.6667	2	0	0	3	39	1	6.8	265	13.2	133	0.0498113	70	8.1	46	9	0.546	183	52	0	0	0	0	0	1	0	0	0	0	365	12.1667	4	5
707	0	0	51	1	27.5779	91.3333	2	1	0	3	29	1	8.8	308	12.8	137	0.0415584	50	3.9	44	10	0.975	82	53	0	0	0	0	0	0	0	1	0	0	365	12.1667	3	2
708	0	0	66	0	27.6262	79	2	0	0	3	29	0	7.1	248	13.4	143	0.0540323	60	6.5	39	8	0.504	82	46	0	0	0	0	0	0	0	0	1	0	365	12.1667	4	6
709	0	0	54	0	27.5783	121.667	2	1	0	3	40	0	5.3	401	15.2	141	0.0379052	59	5.3	50	7	0.273	81	56	0	0	0	0	0	0	0	0	1	0	365	12.1667	3	3
710	0	0	66	1	27.4475	79	2	0	0	3	25	1	7.3	203	18.6	134	0.0916256	59	6.8	48	9	0.593	146	41	0	0	0	0	0	0	0	0	0	0	365	12.1667	4	4
711	0	0	65	1	27.4298	101.667	2	1	0	3	25	0	5.2	204	14	142	0.0686275	73	7.5	49	10	0.697	467	45	0	0	0	0	0	0	0	0	1	0	365	12.1667	4	4
712	0	0	65	1	27.6852	104	2	0	0	3	21	1	7.8	156	14	142	0.0897436	73	7.5	46	9	0.635	467	57	0	0	0	0	0	0	0	0	1	0	365	12.1667	3	2
713	0	0	50	1	27.5111	97	2	0	0	3	24	1	6	123	14.8	126	0.120325	62	5.8	36	7	0.567	135	46	0	0	0	0	0	0	0	0	0	1	365	12.1667	4	1
714	0	0	50	0	27.6995	114.333	2	0	0	3	30	0	7.8	150	16.2	138	0.108	47	3.9	48	8	0.211	198	35	0	0	0	0	0	0	0	0	1	1	365	12.1667	4	4
715	0	0	56	1	27.5933	71.3333	2	0	0	3	39	0	8.8	343	15.2	138	0.0443149	64	5.5	50	7	0.608	780	46	0	0	0	0	0	0	0	0	1	0	365	12.1667	5	2
716	0	0	44	0	27.6097	96	2	0	0	3	27	1	8.4	328	23.3	141	0.0710366	81	9.6	49	7	0.554	474	51	0	0	0	0	0	1	0	0	1	0	365	12.1667	4	3
717	0	0	60	0	27.6584	99	2	1	0	3	25	1	7.4	336	12.9	144	0.0383929	69	8.8	35	8	0.387	1062	40	0	0	0	0	0	0	0	0	0	0	365	12.1667	4	5
718	0	0	50	0	27.5584	106.667	2	1	0	3	25	1	6.4	309	13.4	135	0.0433657	68	8.2	36	8	0.327	2341	36	0	0	0	0	0	0	0	0	0	0	365	12.1667	4	4
719	0	0	56	1	27.6888	92.6667	3	1	0	3	23	1	7.2	309	14.3	142	0.0462783	60	6.3	49	10	0.558	98	38	0	0	0	0	0	0	0	0	0	0	365	12.1667	4	1
720	0	0	56	0	27.5492	100.333	2	0	0	3	35	0	7.4	106	14.7	139	0.138679	70	6.2	46	9	0.372	195	38	0	0	0	0	0	1	0	0	1	1	365	12.1667	5	4
721	0	0	57	1	27.8046	103	2	0	0	3	38	0	7.6	239	13.8	142	0.0577406	65	5.5	41	9	0.751	439	57	0	0	0	0	0	0	0	0	1	0	365	12.1667	3	1
722	0	0	51	0	27.5822	120.333	2	0	0	3	28	1	7.7	182	21.5	135	0.118132	52	5.1	44	8	0.273	1203	37	0	0	0	0	0	0	0	0	1	1	365	12.1667	3	4
723	0	0	59	0	27.7778	92.6667	2	1	0	3	31	0	7.5	171	17.5	135	0.102339	64	7.8	43	7	0.996	1232	45	0	0	0	0	0	0	0	0	1	0	365	12.1667	4	4
724	0	0	50	1	27.8108	110	2	0	0	3	34	0	5.8	171	14.7	132	0.0859649	52	4.4	45	10	0.294	219	51	0	0	0	0	0	0	0	0	0	0	365	12.1667	5	1
725	0	0	58	1	27.6095	89.3333	2	0	0	3	31	1	7.8	338	15.2	127	0.0449704	68	8.5	45	8	0.881	82	45	0	0	0	0	0	1	0	0	1	0	365	12.1667	4	2
726	0	0	66	1	27.7902	118.667	2	1	0	3	21	1	5.1	285	19.7	130	0.0691228	69	6.8	48	10	0.45	328	47	0	0	0	0	0	0	0	1	0	0	365	12.1667	3	4
727	0	0	54	0	27.6852	88.3333	2	0	0	3	34	1	7.8	163	15.7	135	0.096319	63	7.1	37	7	0.303	692	50	0	0	0	0	0	0	0	0	1	0	365	12.1667	4	4
728	0	0	37	1	27.846	97.3333	2	0	0	3	32	1	8.1	189	13.5	145	0.0714286	60	5	44	7	0.168	950	50	0	0	0	0	0	0	0	0	0	0	365	12.1667	5	2
729	0	0	52	0	27.7734	74.6667	2	1	0	3	30	0	6.9	207	19.5	135	0.0942029	63	7	48	10	0.465	416	46	0	0	0	0	0	0	0	0	0	0	365	12.1667	4	4
730	0	0	79	0	27.8293	90.6667	2	1	0	3	29	1	5.5	85	17.2	137	0.202353	65	7.6	35	10	0.226	246	35	0	0	0	0	0	1	0	0	0	1	365	12.1667	4	8
731	0	0	66	0	27.9657	82.3333	2	0	0	3	26	1	8.7	196	18.2	135	0.0928571	62	6.7	38	7	0.34	1144	41	0	0	0	0	0	0	0	0	1	0	365	12.1667	4	6
732	0	0	66	0	27.8705	90.6667	2	0	0	3	27	0	6.5	196	18.2	135	0.0928571	62	6.7	39	10	0.646	1144	50	0	0	0	0	0	0	0	0	1	0	365	12.1667	4	6
733	0	0	66	1	27.899	105.667	2	1	0	3	32	1	8.6	175	13.7	139	0.0782857	71	8.1	41	9	0.435	883	54	0	0	0	0	0	0	0	0	0	0	365	12.1667	3	3
734	0	0	60	0	27.6607	76.3333	2	1	0	3	30	0	6.8	200	19.6	134	0.098	54	3.9	38	9	0.61	97	50	0	0	0	0	0	1	0	0	1	0	365	12.1667	4	5
735	0	0	66	0	27.8075	85	2	1	0	3	31	1	5.8	245	16.4	135	0.0669388	62	5.9	47	10	0.657	199	52	0	0	0	0	0	0	0	0	1	0	365	12.1667	4	5
736	0	0	52	1	27.6888	89.6667	2	1	0	3	39	0	7.4	193	17.6	143	0.0911917	62	7.1	39	7	0.719	320	51	0	0	0	0	0	0	0	0	0	0	365	12.1667	5	1
737	0	0	52	0	28.033	95.3333	2	0	0	3	22	1	8.2	428	17.9	140	0.0418224	60	6.4	39	8	0.444	82	37	0	0	0	0	0	0	0	0	0	0	365	12.1667	4	3
738	0	0	62	0	27.9119	96.6667	2	1	0	3	28	1	6.9	121	13.2	127	0.109091	68	9	37	10	0.438	1014	52	0	0	0	0	0	0	0	0	0	1	365	12.1667	4	4
739	0	0	46	1	27.962	111.333	2	1	0	3	32	1	6.6	121	16.2	135	0.133884	87	9.1	39	9	0.958	854	41	0	0	0	0	0	0	0	0	0	1	365	12.1667	3	2
740	0	0	67	1	27.7442	94	2	0	0	3	40	1	6.1	325	12.9	138	0.0396923	69	7.4	39	10	0.706	301	52	0	0	0	0	0	0	0	0	1	0	365	12.1667	4	3
741	0	0	49	0	27.7778	120.667	2	1	0	3	28	1	6.2	368	14.1	140	0.0383152	54	5.1	45	10	0.265	167	45	0	0	0	0	1	0	0	0	1	0	365	12.1667	3	6
742	0	0	77	1	27.8074	70.6667	2	1	0	3	37	0	7.6	284	13.8	139	0.0485915	66	8.4	49	10	0.485	692	45	0	0	0	0	0	0	0	1	0	0	365	12.1667	4	7
743	0	0	55	1	27.7767	101	2	1	0	3	24	0	7.7	271	14.5	149	0.0535055	60	6.2	46	8	0.674	1474	37	0	0	0	0	0	0	0	0	0	0	365	12.1667	4	1
744	0	0	76	0	27.8516	99.6667	2	1	0	3	25	0	6.4	176	14.9	143	0.0846591	62	5.7	47	9	0.626	82	55	0	0	0	0	1	0	0	0	1	0	365	12.1667	4	9
745	0	0	57	0	27.9894	109	2	1	0	3	34	0	5.6	235	15.5	127	0.0659574	63	5.9	45	9	0.502	82	53	0	0	0	0	1	0	0	0	1	0	365	12.1667	5	5
746	0	0	55	1	27.8715	92	2	1	0	3	24	1	5.4	214	17.1	125	0.0799065	67	7.9	42	10	0.629	128	46	0	0	0	0	0	0	0	0	0	0	365	12.1667	4	1
747	0	0	64	0	27.8896	99	2	1	0	3	30	1	5.4	402	14.8	134	0.0368159	58	6.4	37	10	0.229	82	36	0	0	0	0	1	0	0	0	1	0	365	12.1667	4	7
748	0	0	64	0	27.8867	120.333	2	1	0	3	21	0	5.3	156	15.9	137	0.101923	65	7.7	39	9	0.148	1200	57	0	0	0	0	1	0	0	0	0	0	365	12.1667	4	5
749	0	0	50	1	27.933	82.6667	2	0	0	3	26	0	6.4	295	16	131	0.0542373	69	7.2	47	7	0.573	242	57	0	0	0	0	0	0	0	0	1	0	365	12.1667	3	1
750	0	0	49	0	27.8906	81.6667	2	0	0	3	25	1	8	245	17.1	135	0.0697959	63	5.7	40	7	0.171	82	40	0	0	0	0	0	0	0	0	1	0	365	12.1667	4	4
751	0	0	76	1	28.203	98.6667	2	0	0	3	36	1	8.2	236	20.4	132	0.0864407	56	5	45	7	0.208	416	50	0	0	0	0	1	0	0	0	0	0	365	12.1667	5	8
752	0	0	66	0	28.1514	86.6667	2	0	0	3	21	1	7.3	302	14.8	139	0.0490066	68	7.9	39	8	0.345	752	47	0	0	0	0	0	0	0	0	1	0	365	12.1667	4	5
753	0	0	66	1	27.9224	107.667	2	0	0	3	25	1	8.9	152	14	131	0.0921053	84	8.9	39	7	0.723	2437	57	0	0	0	0	0	0	0	0	1	0	365	12.1667	3	3
754	0	0	66	1	28.1831	91.6667	2	0	0	3	25	0	5.6	215	13.8	135	0.064186	62	5.9	39	9	0.748	140	35	0	0	0	0	0	0	0	0	0	0	365	12.1667	4	4
755	1	1	57	0	28.0157	82.3333	2	0	0	3	31	0	5.9	85	13	136	0.152941	70	7.9	35	10	0.638	124	52	0	0	0	0	0	0	0	0	1	1	29	0.966667	4	3
756	0	0	69	1	27.9662	97	2	0	0	3	38	1	6.5	165	14	144	0.0848485	64	6.7	36	8	0.424	165	45	0	0	0	0	0	0	0	0	0	0	365	12.1667	3	4
757	0	0	64	0	27.9952	83.3333	2	1	0	3	38	1	7.2	201	14.8	134	0.0736318	63	6.7	48	8	0.355	677	36	0	0	0	0	0	0	0	0	0	0	365	12.1667	4	5
758	0	0	61	1	28.0557	73	2	1	0	3	36	1	5.2	253	15.7	135	0.0620553	75	8	39	7	0.43	1547	39	0	0	0	0	0	1	0	0	0	0	365	12.1667	5	3
759	0	0	60	0	28.1065	87.6667	2	0	0	3	21	0	7.5	351	13.6	130	0.0387464	62	9.2	44	7	0.832	82	51	0	0	0	0	1	0	0	1	0	0	365	12.1667	3	6
760	0	0	66	0	28.2384	96.6667	2	0	0	3	33	1	7.7	381	16.4	136	0.0430446	62	7.5	38	8	0.915	1002	47	0	0	0	0	1	0	0	0	0	0	365	12.1667	3	8
761	0	0	66	1	28.2402	103.333	2	0	0	3	34	0	5.1	181	13.8	135	0.0762431	65	6.5	38	8	0.611	237	38	0	0	0	0	0	0	0	0	1	0	365	12.1667	4	4
762	0	0	65	1	28.0064	83.3333	2	1	0	3	22	0	7.8	237	18.7	133	0.078903	79	9.3	49	9	0.721	528	50	0	0	0	0	0	0	0	0	1	0	365	12.1667	3	3
763	0	0	63	1	28.0895	110.667	2	0	0	3	32	0	7.9	256	15	136	0.0585938	60	5.5	37	8	0.893	130	40	0	0	0	0	0	0	0	0	1	0	365	12.1667	4	3
764	0	0	65	1	28.0654	127.667	2	0	0	3	33	1	7.7	158	16.7	147	0.105696	58	5.3	46	8	0.977	426	56	0	0	0	0	0	0	0	0	1	0	365	12.1667	5	3
765	0	0	63	1	28.3871	89.6667	2	0	0	3	25	0	7.7	163	14.6	136	0.0895706	62	7.7	44	8	0.452	674	44	0	0	0	0	0	0	0	0	1	0	365	12.1667	4	3
766	1	1	59	1	28.0843	115.667	3	0	0	3	36	1	7.8	83	18.1	137	0.218072	75	9.4	47	10	0.677	2041	36	0	0	0	0	0	0	0	0	0	1	23	0.766667	3	2
767	0	0	53	1	28.277	102	2	1	0	3	21	1	7.9	218	14.4	143	0.066055	56	5	50	10	0.956	145	53	0	0	0	0	0	0	0	0	1	0	365	12.1667	4	0
768	0	0	70	0	28.306	104.333	2	0	0	3	40	1	6	184	17.1	136	0.0929348	63	7.1	46	9	0.571	540	51	0	0	0	0	0	0	0	0	0	0	365	12.1667	3	6
769	0	0	66	0	28.3424	113.333	2	1	0	3	35	1	8	514	13.8	136	0.0268482	47	5.1	36	10	0.306	1107	38	0	0	0	0	0	0	0	0	1	0	365	12.1667	5	6
770	0	1	66	1	28.1321	87.3333	2	1	0	3	33	1	6.5	82	13.7	138	0.167073	79	6.4	40	9	0.648	1785	54	0	0	0	0	0	0	0	1	0	1	69	2.3	5	4
771	0	0	47	1	28.504	90.3333	2	1	0	3	29	1	7.5	197	17.9	142	0.0908629	62	5.9	38	9	0.784	600	55	0	0	0	0	0	0	0	0	0	0	365	12.1667	3	1
772	0	0	63	1	28.3208	123	2	1	0	3	34	0	8.1	243	13.2	145	0.054321	60	6.1	47	9	0.317	177	47	0	0	0	0	1	0	0	0	0	0	365	12.1667	5	5
773	0	0	60	0	28.3848	89.6667	2	1	0	3	34	0	8.1	199	16.5	135	0.0829146	58	6.1	37	9	0.685	99	45	0	0	0	0	0	0	0	0	1	0	365	12.1667	5	5
774	0	0	59	1	28.2007	89	2	1	0	3	32	1	6.4	207	19.8	138	0.0956522	59	5.7	37	8	0.633	82	56	0	0	0	0	0	0	0	0	1	0	365	12.1667	4	1
775	0	0	55	1	28.4155	97	2	0	0	3	25	1	6.5	188	15.2	138	0.0808511	68	7.8	44	8	0.139	144	37	0	0	0	0	0	0	0	0	0	0	365	12.1667	4	2
776	0	0	64	1	28.4947	116.667	2	1	0	3	29	0	7.7	267	15.9	137	0.0595506	66	7.8	37	9	0.523	324	42	0	0	0	0	0	0	0	0	1	0	365	12.1667	4	3
777	0	0	57	0	28.4801	114	2	1	0	3	21	1	8.3	152	13.6	138	0.0894737	80	7.1	38	8	0.731	143	38	0	0	0	0	1	0	0	0	1	0	365	12.1667	4	5
778	0	0	58	0	28.4763	99.6667	2	1	0	3	28	1	6.4	210	15.8	148	0.0752381	62	6.3	42	9	0.18	82	39	0	0	0	0	0	0	0	0	0	0	365	12.1667	3	4
779	0	0	59	1	28.4352	82.3333	2	0	0	3	27	1	5.4	400	19.3	140	0.04825	58	7.2	48	7	0.388	369	49	0	0	0	0	1	0	0	0	0	0	365	12.1667	3	4
780	0	0	63	1	28.4083	94	2	1	0	3	29	0	6.8	469	13.8	133	0.0294243	58	7	36	8	0.739	309	51	0	0	0	0	0	1	0	0	1	0	365	12.1667	4	2
781	0	0	59	0	28.4298	68	2	0	0	3	32	0	6.8	192	14.1	138	0.0734375	63	7.2	38	7	0.78	162	52	0	0	0	0	0	0	0	0	1	0	365	12.1667	4	3
782	0	0	61	1	28.2697	111.667	2	1	0	3	39	1	5.9	170	12.9	130	0.0758824	64	7.3	46	8	0.752	768	43	0	0	0	0	0	0	0	0	0	0	365	12.1667	3	3
783	0	0	50	0	28.28	88.3333	2	1	0	3	26	1	5.4	217	18.7	129	0.0861751	73	9.2	44	9	0.282	82	49	0	0	0	0	1	0	0	0	0	0	365	12.1667	4	6
784	0	0	57	1	28.4429	83	2	0	0	3	26	1	6.7	291	15.6	143	0.0536082	59	5.7	37	9	0.703	82	51	0	0	0	0	0	0	0	0	0	0	365	12.1667	3	1
785	0	0	69	1	28.3954	106.667	2	1	0	3	32	1	8.8	188	15.9	131	0.0845745	68	7.6	45	10	0.247	1093	39	0	0	0	0	0	0	0	0	0	0	365	12.1667	4	4
786	0	0	60	1	28.2731	118.333	2	1	0	3	34	1	8.2	162	13.6	138	0.0839506	59	5.8	37	7	0.534	82	40	0	0	0	0	0	0	0	0	0	0	365	12.1667	4	3
787	0	0	66	1	28.5174	103.667	2	0	0	3	21	0	7.7	172	14.3	140	0.0831395	58	5	35	7	0.122	82	48	0	0	0	0	0	0	0	1	1	0	365	12.1667	3	4
788	0	0	57	0	28.4674	119.333	2	0	0	3	22	0	7.3	151	13.5	142	0.089404	58	6.9	49	10	0.629	82	37	0	0	0	0	0	0	0	0	1	0	365	12.1667	4	3
789	0	0	58	0	28.512	103.333	2	0	0	3	30	1	6.1	159	16.7	129	0.105031	52	4.6	43	9	0.977	82	54	0	0	0	0	0	0	0	0	0	0	365	12.1667	4	3
790	0	0	55	1	28.4414	105.667	2	1	0	3	26	0	7.4	101	13.5	148	0.133663	63	7.2	37	8	0.252	82	57	0	0	0	0	1	0	0	0	0	1	365	12.1667	3	3
791	0	0	55	1	28.5216	92	2	0	0	3	36	1	7	107	15.5	145	0.14486	72	7.6	47	10	0.379	297	41	0	0	0	0	0	0	0	0	1	1	365	12.1667	5	2
792	0	0	61	1	28.4082	111	2	0	0	3	27	0	7.9	158	14.9	125	0.0943038	71	7.1	44	7	0.688	82	43	0	0	0	0	0	0	0	0	0	0	365	12.1667	4	3
793	0	0	53	1	28.6801	100.667	2	0	0	3	25	1	7.3	344	14	146	0.0406977	65	6.5	41	10	0.23	132	41	0	0	0	0	0	0	0	1	1	0	365	12.1667	4	3
794	0	0	76	0	28.4799	90	2	0	0	3	29	1	8.7	146	14.9	134	0.102055	60	6.1	42	8	0.69	2437	53	0	0	0	0	0	0	0	0	0	0	365	12.1667	4	7
795	0	0	79	0	28.6635	107.667	2	0	0	3	39	1	5.8	259	12.9	143	0.0498069	58	5.7	47	8	0.905	82	52	0	0	0	0	0	0	0	0	0	0	365	12.1667	5	7
796	0	0	63	1	28.5008	90	2	0	0	3	26	0	6.1	264	17.1	142	0.0647727	74	9.5	43	7	0.804	104	42	0	0	0	0	1	1	0	0	0	0	365	12.1667	3	5
797	0	0	64	1	28.6288	85	2	1	0	3	35	0	5.9	150	14.1	144	0.094	56	5.8	42	10	0.112	277	39	0	0	0	0	0	1	0	0	0	0	365	12.1667	3	3
798	0	0	66	1	28.7013	93.6667	2	0	0	3	38	1	7.3	242	14.4	136	0.0595041	84	8.2	37	10	0.812	1615	38	0	0	0	0	0	1	0	0	0	0	365	12.1667	3	4
799	0	0	51	0	28.4864	85.6667	2	0	0	3	22	0	6	331	12.8	148	0.0386707	56	5.1	35	7	0.245	82	51	0	0	0	0	0	1	0	0	0	0	365	12.1667	3	2
800	0	0	70	1	28.5767	94.6667	2	1	0	3	23	1	5.5	167	13.8	147	0.0826347	64	7.1	35	8	0.617	82	38	0	0	0	0	1	1	0	0	0	0	365	12.1667	3	6
801	0	0	66	0	28.5318	97	2	0	0	3	24	0	9	196	14.3	132	0.0729592	50	6.1	42	9	0.965	2437	50	0	0	0	0	1	1	0	0	0	0	365	12.1667	4	7
802	0	0	67	0	28.6827	84.6667	2	1	0	3	40	0	7.2	79	14.1	143	0.178481	58	5.7	45	10	0.616	82	48	0	0	0	0	0	0	0	0	0	1	365	12.1667	4	6
803	0	0	66	0	28.472	117	2	0	0	3	39	1	7.9	176	16.4	136	0.0931818	64	8.3	39	10	0.502	403	37	0	0	0	0	0	0	0	0	1	0	365	12.1667	5	6
804	0	0	61	0	28.6035	114	2	1	0	3	40	0	7.1	258	14.6	136	0.0565891	56	6.1	40	7	0.719	156	44	0	0	0	0	0	0	0	0	1	0	365	12.1667	4	5
805	0	0	64	1	28.642	110.667	2	1	0	3	30	1	5.7	121	17.4	136	0.143802	81	8.9	39	10	0.912	2437	50	0	0	0	0	0	0	0	0	1	1	365	12.1667	4	3
806	0	0	57	0	28.8015	112.333	2	0	0	3	39	1	7.3	228	13.4	126	0.0587719	52	5.1	43	10	0.717	158	42	0	0	0	0	0	0	0	1	0	0	365	12.1667	5	5
807	0	0	58	1	28.5802	107.333	4	0	0	3	34	0	7.2	174	17.3	139	0.0994253	70	8.4	40	9	0.601	314	38	0	0	0	0	1	0	0	0	0	0	365	12.1667	3	4
808	0	0	58	1	28.5031	111.333	2	0	0	3	36	1	5.5	132	13.5	134	0.102273	71	6.8	47	8	0.98	215	35	0	0	0	0	0	0	0	0	0	0	365	12.1667	4	2
809	0	0	77	1	28.4799	104	2	0	0	3	35	0	8.5	121	15.1	142	0.124793	56	5.3	50	7	0.398	563	43	0	0	0	0	0	0	0	0	0	1	365	12.1667	3	6
810	0	0	67	0	28.8158	116	2	0	0	3	38	1	7.4	395	13.8	133	0.0349367	54	5.5	35	8	0.428	448	49	0	0	0	0	0	1	0	0	1	0	365	12.1667	3	6
811	0	0	61	1	28.7687	83	2	1	0	3	28	1	7.6	107	14.9	143	0.139252	64	7.5	47	8	0.451	1165	53	0	0	0	0	1	0	0	0	0	1	365	12.1667	4	4
812	0	0	52	1	28.6212	92	2	0	0	3	30	0	5.7	267	14.3	140	0.0535581	56	6.3	40	9	0.773	150	55	0	0	0	0	0	0	0	0	1	0	365	12.1667	4	1
813	0	0	66	0	28.5704	84.6667	2	0	0	3	23	0	6.4	211	20	140	0.0947867	54	6.1	42	10	0.756	215	57	0	0	0	0	1	0	0	0	1	0	365	12.1667	4	6
814	0	0	47	0	28.7347	103.667	2	0	0	3	25	0	9	203	13.7	147	0.0674877	54	4.4	36	7	0.331	162	47	0	0	0	0	0	0	0	0	1	0	365	12.1667	3	4
815	0	0	52	0	28.6719	101.667	2	0	0	3	34	0	6.1	125	13.3	138	0.1064	85	7.6	45	10	0.982	1245	44	0	0	0	0	0	0	0	0	1	0	365	12.1667	4	4
816	0	0	50	1	28.8381	74	2	0	0	3	25	0	5.8	255	13.6	139	0.0533333	72	8.4	43	8	0.238	189	37	0	0	0	0	0	0	0	0	1	0	365	12.1667	4	2
817	0	0	62	1	28.6633	118.667	2	1	0	3	28	1	8	276	14.9	133	0.0539855	66	7.4	45	9	0.801	199	47	0	0	0	0	0	0	0	0	1	0	365	12.1667	4	3
818	1	1	70	1	28.7148	126	2	0	0	3	29	0	8.5	92	13.9	127	0.151087	59	6.1	42	9	0.544	329	41	0	0	0	0	1	0	0	1	0	1	16	0.533333	3	8
819	0	0	53	0	28.959	65	2	0	0	3	32	1	5.9	169	13.5	128	0.0798817	65	6.1	49	8	0.195	314	52	0	0	0	0	0	0	0	0	1	0	365	12.1667	4	3
820	0	0	69	0	28.9262	81.6667	2	0	0	3	39	0	8.8	107	15.1	138	0.141121	63	6.9	42	8	0.13	904	51	0	0	0	0	0	0	0	0	0	1	365	12.1667	5	5
821	0	0	77	0	28.8889	101.667	2	1	0	3	22	0	7.3	118	19.4	136	0.164407	65	8	37	9	0.587	2437	41	0	0	0	0	0	0	0	0	0	1	365	12.1667	4	7
822	0	0	65	1	29.0105	87.3333	2	1	0	3	21	0	7.3	140	14.7	140	0.105	56	5.3	38	8	0.6	396	35	0	0	0	0	0	0	0	0	0	0	365	12.1667	4	3
823	0	0	61	1	28.8636	123.667	2	1	0	3	32	0	5.5	412	18.9	129	0.0458738	72	8.2	48	7	0.854	1663	45	0	0	0	0	0	0	0	0	1	0	365	12.1667	4	3
824	0	0	54	1	28.7994	68.3333	2	0	0	3	37	1	5.6	203	15.9	139	0.0783251	79	8.2	40	10	0.854	426	44	0	0	0	0	0	0	0	0	0	0	365	12.1667	5	2
825	0	0	79	1	28.8184	117.333	2	1	0	3	33	0	5.4	310	17	135	0.0548387	60	7.5	50	8	0.977	769	42	0	0	0	0	0	0	0	0	0	0	365	12.1667	4	6
826	0	0	66	0	28.8311	65	2	1	0	3	30	1	7.1	496	15.2	138	0.0306452	56	6.3	42	7	0.991	624	45	0	0	0	0	0	0	0	0	1	0	365	12.1667	4	6
827	0	0	63	0	28.8017	121	2	0	0	3	24	0	7.3	223	19.7	129	0.0883408	62	6.9	37	9	0.755	746	56	0	0	0	0	0	0	0	0	1	0	365	12.1667	4	3
828	0	0	66	1	29.0179	117.333	2	0	0	3	40	1	7.6	176	14.1	145	0.0801136	66	6.6	45	8	0.732	511	35	0	0	0	0	0	0	0	0	1	0	365	12.1667	5	4
829	0	0	59	1	28.905	108	2	1	0	3	39	0	6.2	231	19	131	0.0822511	70	7.6	50	10	0.266	430	48	0	0	0	0	0	0	0	0	0	0	365	12.1667	5	2
830	0	0	59	0	28.8349	107	2	1	0	3	26	1	7	166	12.4	136	0.0746988	63	7.7	46	8	0.466	386	49	0	0	0	0	0	0	0	0	1	0	365	12.1667	3	4
831	0	0	55	1	29.127	93	2	1	0	3	30	1	6.2	221	21.6	138	0.0977376	58	6.9	38	7	0.824	82	56	0	0	0	0	0	0	0	0	0	0	365	12.1667	4	1
832	0	0	78	1	28.8	88	2	0	0	3	36	1	5.7	169	14.4	128	0.0852071	71	9.2	46	10	0.799	1808	52	0	0	0	0	1	0	0	1	1	0	365	12.1667	5	8
833	0	0	63	1	28.934	114	2	0	0	3	39	0	6.6	187	15.2	146	0.0812834	65	6.4	40	7	0.41	263	38	0	0	0	0	0	1	0	0	1	0	365	12.1667	4	3
834	0	0	59	0	28.9216	107	2	1	0	3	21	1	6.8	223	14.3	142	0.0641256	54	5.4	42	8	0.859	1432	44	0	0	0	0	0	0	0	0	1	0	365	12.1667	3	3
835	1	1	58	0	28.8653	93	2	0	0	3	32	1	5.4	127	13.6	143	0.107087	62	6.5	43	9	0.113	82	49	0	0	0	0	0	1	0	0	1	1	7	0.233333	4	4
836	0	0	50	0	28.8891	90.3333	2	0	0	3	27	0	7.4	210	14.4	145	0.0685714	65	7.2	46	8	0.103	82	43	0	0	0	0	0	1	0	1	1	0	365	12.1667	3	5
837	0	0	67	1	29.1876	116.333	2	1	0	3	23	1	5.1	186	15.2	145	0.0817204	89	8.7	41	8	0.396	983	52	0	0	0	0	0	0	0	1	0	0	365	12.1667	4	3
838	0	0	56	0	29.1667	108.667	2	1	0	3	22	1	8.8	293	13.6	141	0.0464164	65	6	36	9	0.143	171	56	0	0	0	0	0	0	0	0	1	0	365	12.1667	4	2
839	0	0	53	1	28.9282	70.3333	2	1	0	3	39	0	6.4	233	13.7	145	0.0587983	58	5.4	43	7	0.147	884	56	0	0	0	0	0	0	0	0	1	0	365	12.1667	3	1
840	0	0	68	1	29.0521	105	2	1	0	3	38	1	8.9	150	14.7	134	0.098	68	8	43	8	0.375	210	54	0	0	0	0	0	0	0	0	0	0	365	12.1667	5	3
841	0	0	59	1	29.1128	96.3333	2	0	0	3	31	1	6.1	406	14.4	125	0.035468	72	8.2	41	9	0.409	505	39	0	0	0	0	1	1	0	0	1	0	365	12.1667	4	4
842	0	0	51	1	28.9959	101.667	2	0	0	3	33	1	8.2	197	12.8	135	0.0649746	80	8.7	49	8	0.411	161	39	0	0	0	0	0	0	0	0	0	0	365	12.1667	5	2
843	0	0	61	1	29.0681	77	2	1	0	3	36	1	6.9	139	17.6	139	0.126619	65	6.6	49	7	0.258	123	46	0	0	0	0	0	0	0	0	0	1	365	12.1667	5	3
844	1	1	58	0	28.9827	105.667	3	1	0	3	22	0	5.2	88	26.4	135	0.3	74	7.8	41	10	0.251	1537	35	0	0	0	0	1	0	0	0	0	1	27	0.9	4	5
845	0	0	64	0	29.1933	126.333	2	0	0	3	21	0	5.4	236	22.1	147	0.0936441	62	5.9	39	8	0.679	729	35	0	0	0	0	0	0	0	0	0	0	365	12.1667	4	4
846	0	0	69	0	28.9662	117	2	1	0	3	34	1	5.9	296	13.9	130	0.0469595	50	5.5	46	10	0.804	394	52	0	0	0	0	0	0	0	0	1	0	365	12.1667	5	5
847	0	0	63	1	29.2593	104.333	2	1	0	3	39	0	8.2	145	19.4	134	0.133793	66	8	49	8	0.917	653	52	0	0	0	0	0	0	0	0	0	1	365	12.1667	5	2
848	0	0	63	0	29.0643	93.6667	2	0	0	3	22	1	6.8	147	14.2	135	0.0965986	60	5.4	39	9	0.146	771	35	0	0	0	0	1	1	0	0	1	0	365	12.1667	4	6
849	1	1	59	1	29.0909	86	2	1	0	3	22	1	8.5	227	14	145	0.061674	65	6.8	39	75	0.529	82	56	0	0	0	0	0	0	0	0	1	0	16	0.533333	4	0
850	0	0	52	0	29.1114	86.3333	2	0	0	3	28	0	7.8	207	14	137	0.0676329	79	6.9	44	9	0.232	2437	53	0	0	0	0	0	0	0	1	0	0	365	12.1667	3	4
851	0	0	66	0	29.2588	107.333	2	0	0	3	40	1	8.6	234	13.9	132	0.0594017	68	8	40	9	0.247	243	53	0	0	0	0	0	0	0	0	0	0	365	12.1667	4	5
852	0	0	54	1	29.1193	88.3333	2	0	0	3	30	1	6.6	266	16	141	0.0601504	89	8.1	39	9	0.649	318	40	0	0	0	0	0	0	0	0	0	0	365	12.1667	3	2
853	0	1	70	1	29.1317	73.3333	2	1	0	3	34	1	5.8	124	19.9	148	0.160484	60	6.1	42	7	0.639	485	46	0	0	0	0	0	0	0	0	1	1	233	7.76667	5	5
854	0	0	63	0	29.212	91.3333	2	1	0	3	33	1	8	190	14.6	138	0.0768421	54	5.4	50	9	0.817	775	35	0	0	0	0	0	0	0	0	1	0	365	12.1667	3	5
855	0	0	69	0	29.3051	109	2	1	0	3	38	0	6.6	142	13.5	127	0.0950704	59	6.5	38	10	0.594	490	46	0	0	0	0	0	0	0	0	0	0	365	12.1667	4	6
856	0	0	64	1	29.1154	86	2	0	0	3	33	0	6	181	14.1	147	0.0779006	64	5.7	45	10	0.297	230	48	0	0	0	0	0	0	0	0	1	0	365	12.1667	4	3
857	0	0	54	1	29.1712	92.3333	2	1	0	3	23	0	8.3	146	13.5	136	0.0924658	68	7.3	43	7	0.296	304	38	0	0	0	0	1	0	0	0	0	0	365	12.1667	3	3
858	0	0	60	1	29.2612	66.3333	2	0	0	3	37	0	7.3	153	12.6	131	0.0823529	78	8.9	49	10	0.141	877	55	0	0	0	0	0	1	0	0	0	0	365	12.1667	3	2
859	0	0	58	0	29.2024	74.3333	2	0	0	3	23	1	8.7	324	13.1	131	0.0404321	56	5.5	45	7	0.51	140	50	0	0	0	0	0	0	0	0	1	0	365	12.1667	4	3
860	0	0	53	1	29.1876	112.333	2	0	0	3	40	1	5	412	13.1	131	0.0317961	62	6.1	48	8	0.424	464	50	0	0	0	0	0	0	0	0	1	0	365	12.1667	3	2
861	0	0	70	1	29.4673	75.3333	2	1	0	3	26	0	8.7	174	14.3	139	0.0821839	82	9.1	45	8	0.133	146	43	0	0	0	0	0	0	0	0	1	0	365	12.1667	4	5
862	0	0	52	0	29.3977	112.667	2	0	0	3	34	0	8.4	203	17	143	0.0837438	81	7.5	41	7	0.804	1864	57	0	0	0	0	0	0	0	0	0	0	365	12.1667	4	3
863	0	0	54	1	29.4155	88	2	1	0	3	35	0	8.7	202	14.4	133	0.0712871	60	5.3	45	9	0.457	82	38	0	0	0	0	0	0	0	0	1	0	365	12.1667	5	2
864	0	0	62	1	29.2578	86.6667	2	1	0	3	32	1	8.9	354	14.5	132	0.0409605	64	7.5	37	7	1	1080	47	0	0	0	0	1	0	0	0	0	0	365	12.1667	4	5
865	0	0	53	0	29.397	74	2	1	0	3	38	0	7.2	232	14.9	137	0.0642241	75	7.9	35	7	0.629	82	35	0	0	0	0	1	0	0	0	0	0	365	12.1667	5	6
866	0	0	70	1	29.4623	83.3333	2	1	0	3	23	1	6.8	496	17.6	134	0.0354839	73	6.9	47	9	0.26	297	40	0	0	0	0	1	0	0	0	0	0	365	12.1667	4	6
867	0	0	61	0	29.4704	80.3333	2	1	0	3	27	0	6.7	159	14.6	144	0.0918239	64	7.6	40	8	0.934	299	48	0	0	0	0	0	0	0	0	1	0	365	12.1667	4	5
868	0	0	68	0	29.2813	116.667	2	1	0	3	33	0	8.5	179	13	138	0.0726257	56	5.4	40	9	0.101	82	53	0	0	0	0	1	0	0	1	0	0	365	12.1667	5	8
869	0	0	70	1	29.4457	86	2	1	0	3	22	1	5.5	221	21.3	137	0.0963801	64	5.1	49	8	0.523	412	57	0	0	0	0	0	0	0	0	1	0	365	12.1667	3	3
870	0	0	66	0	29.4118	117.667	2	1	0	3	23	1	8.3	219	14.8	138	0.0675799	47	4.6	40	7	0.611	123	51	0	0	0	0	0	0	0	0	0	0	365	12.1667	4	4
871	0	0	65	0	29.5158	99	2	0	0	3	34	0	6	398	14.7	137	0.0369347	68	7.1	45	9	0.555	1484	37	0	0	0	0	0	0	0	0	0	0	365	12.1667	4	6
872	0	0	40	1	29.3524	112.667	2	0	0	3	21	0	8.3	207	16.2	142	0.0782609	72	7.9	41	7	0.767	93	46	0	0	0	0	0	0	0	0	1	0	365	12.1667	4	1
873	1	1	66	0	29.6124	95.6667	2	1	0	3	28	1	7.3	81	13.8	140	0.17037	56	5.9	41	7	0.256	628	39	0	0	0	0	0	1	0	1	0	1	37	1.23333	3	7
874	0	0	54	0	29.4786	85.6667	2	1	0	3	24	1	5.8	131	14.2	131	0.108397	68	7.4	36	10	0.797	224	38	0	0	0	0	0	0	0	0	1	1	365	12.1667	3	3
875	0	0	65	0	29.4531	127.667	2	1	0	3	35	0	7.2	163	14.5	137	0.0889571	69	8.1	37	9	0.575	931	42	0	0	0	0	1	0	0	0	0	0	365	12.1667	4	8
876	0	0	61	0	29.4697	120	2	0	0	3	22	0	5.8	210	14.5	135	0.0690476	64	8.4	50	10	0.286	347	40	0	0	0	0	0	0	0	0	0	0	365	12.1667	3	4
877	0	0	64	0	29.653	109.667	2	1	0	3	38	0	5.4	184	16.9	149	0.0918478	63	8.2	40	8	0.175	342	52	0	0	0	0	1	1	0	0	0	0	365	12.1667	4	6
878	0	0	65	1	29.4328	109	2	0	0	3	24	0	5.4	204	12.2	149	0.0598039	60	5.9	37	7	0.507	82	52	0	0	0	0	0	0	0	1	0	0	365	12.1667	4	3
879	0	0	65	1	29.6533	75.6667	2	1	0	3	33	0	5.9	127	14.4	135	0.113386	79	7.7	38	7	0.427	1041	49	0	0	0	0	1	0	0	0	0	1	365	12.1667	3	6
880	0	0	66	0	29.4483	110	2	1	0	3	34	0	5.5	217	12.7	142	0.0585253	52	5.1	47	7	0.316	82	38	0	0	0	0	0	0	0	0	1	0	365	12.1667	5	6
881	0	0	58	0	29.4229	97	2	1	0	3	26	0	6.6	251	14.3	139	0.0569721	67	7.9	43	10	0.981	82	40	0	0	0	0	1	0	0	0	0	0	365	12.1667	4	6
882	0	0	64	1	29.6694	95.6667	2	1	0	3	30	0	6.4	271	16.6	138	0.0612546	64	6.9	35	8	0.225	83	54	0	0	0	0	1	0	0	0	1	0	365	12.1667	4	4
883	0	0	38	1	29.4076	91.6667	2	1	0	3	22	1	8.3	163	13.6	148	0.0834356	63	7	38	7	0.271	245	52	0	0	0	0	1	0	0	0	1	0	365	12.1667	3	2
884	0	0	65	1	29.7061	95.6667	2	1	0	3	23	0	6.6	260	15	146	0.0576923	58	4.8	48	10	0.159	86	55	0	0	0	0	1	0	0	1	0	0	365	12.1667	3	5
885	0	0	76	1	29.4363	83.6667	2	1	0	3	38	0	7.3	277	15.1	135	0.0545126	75	8.5	43	8	0.267	184	48	0	0	0	0	0	0	0	0	0	0	365	12.1667	3	6
886	0	0	79	0	29.3952	101.667	2	0	0	3	35	1	6.1	187	12.7	139	0.0679144	52	6.7	38	9	0.258	82	44	0	0	0	0	0	0	0	0	1	0	365	12.1667	3	8
887	0	0	66	0	29.4704	74.6667	2	0	0	3	31	1	6	204	13.8	138	0.0676471	56	5.3	40	8	0.702	82	43	0	0	0	0	0	0	0	0	1	0	365	12.1667	4	6
888	0	0	78	1	29.5366	121	2	1	0	3	32	1	5.4	238	13.4	142	0.0563025	76	7.3	36	8	0.671	82	49	0	0	0	0	0	0	0	0	1	0	365	12.1667	5	6
889	0	0	59	1	29.5513	98.3333	2	0	0	3	27	0	8	394	14.3	138	0.0362944	62	6	37	8	0.472	330	43	0	0	0	0	1	0	0	0	0	0	365	12.1667	4	4
890	0	0	66	1	29.6908	70.6667	2	0	0	3	28	0	5	233	13.8	135	0.0592275	75	9.6	43	7	0.863	1155	54	0	0	0	0	0	0	0	0	0	0	365	12.1667	3	3
891	0	0	53	0	29.5619	93.6667	2	0	0	3	35	1	5.4	281	14.2	125	0.0505338	62	6.7	49	10	0.402	82	45	0	0	0	0	0	0	0	0	1	0	365	12.1667	4	4
892	0	0	66	0	29.5848	79.6667	2	1	0	3	21	0	7.8	260	18.5	140	0.0711538	65	6.3	42	9	0.464	226	47	0	0	0	0	0	0	0	0	1	0	365	12.1667	3	5
893	0	0	66	1	29.5139	116.667	2	1	0	3	29	0	9	573	15.2	133	0.0265271	83	8.7	42	8	0.219	82	50	0	0	0	0	0	0	0	0	1	0	365	12.1667	4	4
894	0	0	48	0	29.6665	102.333	2	0	0	3	22	0	5.9	178	15.1	132	0.0848315	64	6.3	49	10	0.156	82	48	0	0	0	0	0	0	0	0	1	0	365	12.1667	4	3
895	0	0	43	1	29.5761	102	2	1	0	3	30	1	5.9	298	13.5	138	0.045302	60	5.9	43	10	0.879	82	40	0	0	0	0	0	0	0	0	0	0	365	12.1667	3	2
896	0	0	77	0	29.6327	82	2	0	0	3	24	1	7.9	351	15.7	134	0.0447293	65	7.2	47	7	1.069	175	44	0	0	0	0	1	0	0	0	0	0	365	12.1667	4	9
897	0	0	63	1	29.6487	95.3333	2	1	0	3	33	1	5.1	231	15.4	138	0.0666667	60	6	35	9	4.365	294	39	0	0	0	0	1	0	0	0	0	0	365	12.1667	4	5
898	0	0	38	0	29.8027	84.3333	2	0	0	3	28	1	7.6	347	16.3	138	0.0469741	65	7.1	40	8	2.914	726	54	0	0	0	0	0	0	0	0	0	0	365	12.1667	4	3
899	1	1	66	1	29.8027	92.6667	3	0	0	3	33	1	5.5	78	14.4	142	0.184615	65	6.7	44	10	3.446	503	39	0	0	0	0	0	0	0	0	1	1	12	0.4	5	4
900	0	0	69	1	29.6208	121.333	2	1	0	3	24	0	7.7	153	16.1	135	0.105229	52	4.2	40	10	1.102	241	55	0	0	0	0	0	0	0	1	1	0	365	12.1667	3	3
901	0	0	70	1	29.6702	74.3333	2	1	0	3	23	1	7.5	157	13.4	149	0.0853503	56	6.6	36	8	4.711	130	50	0	0	0	0	1	0	0	1	0	0	365	12.1667	3	7
902	0	0	59	1	29.899	81	2	1	0	3	23	0	8.6	159	14.6	134	0.0918239	75	9	36	7	2.965	2437	51	0	0	0	0	0	0	0	0	0	0	365	12.1667	4	0
903	0	0	76	1	30.0225	88.6667	2	0	0	3	29	0	7.8	104	15.5	136	0.149038	70	7	42	8	1.327	119	44	0	0	0	0	0	0	0	0	0	1	365	12.1667	4	6
904	0	0	62	1	29.9179	103.667	2	0	0	3	33	1	8.6	172	12.7	148	0.0738372	64	6.4	39	7	6.457	460	37	0	0	0	0	0	0	0	0	1	0	365	12.1667	4	3
905	0	0	66	0	29.7265	119	2	0	0	3	26	0	6.4	181	13.9	144	0.0767956	75	9.6	39	9	6.367	472	54	0	0	0	0	0	1	0	0	0	0	365	12.1667	4	5
906	0	0	59	0	30.0357	84.3333	2	0	0	3	36	1	8.7	230	14.9	129	0.0647826	52	5	37	9	2.848	100	36	0	0	0	0	1	0	0	0	0	0	365	12.1667	3	6
907	0	1	56	1	29.9878	80.6667	2	0	0	3	23	0	8.5	89	13.7	143	0.153933	62	6.7	41	8	6.505	82	37	0	0	0	0	0	0	0	0	0	1	236	7.86667	3	1
908	0	0	62	0	29.8047	106.333	2	1	0	3	23	1	7.6	235	19	137	0.0808511	64	6.7	35	9	2.09	807	43	0	0	0	0	0	0	0	0	0	0	365	12.1667	3	4
909	0	0	46	0	29.7744	112	2	1	0	3	37	1	8.9	446	16.8	137	0.0376682	63	5.8	38	9	6.166	312	50	0	0	0	0	0	0	0	0	0	0	365	12.1667	5	4
910	0	0	43	1	30.1046	77.3333	2	0	0	3	23	0	8.6	262	14.9	132	0.0568702	83	8	40	10	4.669	191	54	0	0	0	0	0	0	0	0	1	0	365	12.1667	4	0
911	0	0	62	1	29.8186	85	2	0	0	3	31	1	7.9	248	14.3	144	0.0576613	58	5.5	39	10	6.191	394	40	0	0	0	0	0	0	0	0	0	0	365	12.1667	4	3
912	0	0	50	1	29.8992	86.3333	2	1	0	3	33	1	6.1	101	13.4	134	0.132673	75	8.6	36	10	2.302	175	42	0	0	0	0	0	0	0	0	1	1	365	12.1667	5	2
913	0	0	79	0	30.1594	84	2	1	0	3	35	1	6.6	244	13.4	136	0.054918	60	6	37	8	3.975	82	37	0	0	0	0	0	0	0	0	1	0	365	12.1667	4	8
914	0	0	53	1	30.1026	110.667	2	1	0	3	33	1	8.2	346	13	135	0.0375723	68	7.4	45	8	2.99	1468	45	0	0	0	0	0	0	0	0	0	0	365	12.1667	4	2
915	0	0	65	1	30.1063	122.333	2	1	0	3	25	1	6	142	15.8	129	0.111268	62	6.5	43	8	6.737	115	42	0	0	0	0	0	0	0	0	1	1	365	12.1667	3	4
916	0	0	52	1	30.0378	99.6667	2	1	0	3	39	0	8.2	496	15.3	133	0.0308468	59	5.3	38	9	3.782	82	45	0	0	0	0	0	0	0	0	1	0	365	12.1667	5	2
917	0	0	66	0	30.1808	116.333	2	0	0	3	37	0	8.8	232	13.4	130	0.0577586	65	7.5	48	9	2.837	766	39	0	0	0	0	0	0	0	0	0	0	365	12.1667	5	6
918	0	0	78	1	30.2072	100	2	0	0	3	28	1	6.1	171	14.2	131	0.0830409	71	7.6	49	10	3.159	2437	48	0	0	0	0	0	0	0	0	1	0	365	12.1667	4	6
919	0	0	60	1	30.0104	105.333	2	1	0	3	39	1	8.8	159	19.1	141	0.120126	58	4.8	38	7	1.699	517	50	0	0	0	0	0	0	0	0	1	1	365	12.1667	4	3
920	0	0	57	1	30.2647	90.3333	2	0	0	3	27	0	5.4	293	12.8	147	0.043686	64	5.5	37	10	5.637	1266	43	0	0	0	0	0	0	0	0	0	0	365	12.1667	4	2
921	0	0	53	0	30.2786	87.3333	2	1	0	3	26	1	5.4	170	13.4	138	0.0788235	69	9.5	49	9	4.776	2168	35	0	0	0	0	0	0	0	0	0	0	365	12.1667	4	4
922	0	0	50	0	30.3302	89.6667	3	1	0	3	40	0	8.8	353	14.4	139	0.0407932	50	3.9	35	9	1.314	200	36	0	0	0	0	0	0	0	0	0	0	365	12.1667	3	4
923	0	0	63	1	30.2608	109	3	0	0	3	39	0	8.6	178	12.8	139	0.0719101	60	6.3	41	7	2.491	558	45	0	0	0	0	0	0	0	0	1	0	365	12.1667	4	3
924	0	0	52	1	30.388	106.333	3	1	0	3	29	0	8	150	14.5	150	0.0966667	67	6.5	44	8	4.582	126	39	0	0	0	0	0	0	0	1	0	0	365	12.1667	4	3
925	0	0	79	1	30.0477	89.6667	3	0	0	3	40	1	8.6	282	13.2	148	0.0468085	58	5.5	38	7	4.225	82	43	0	0	0	0	0	0	0	1	0	0	365	12.1667	5	7
926	1	1	65	1	30.4001	114	2	1	0	3	35	0	5.9	187	24.2	132	0.129412	72	8.1	38	10	2.126	357	56	0	0	0	0	0	0	0	0	1	1	30	1	4	3
927	0	0	58	1	30.3055	77.6667	3	0	0	3	21	0	7.8	348	13.8	134	0.0396552	68	8.6	35	7	6.769	181	57	0	0	0	0	0	0	0	0	1	0	365	12.1667	4	0
928	0	0	78	1	30.2601	106.333	3	0	0	3	34	1	5.8	217	20.4	148	0.0940092	75	8.5	38	8	3.251	297	45	0	0	0	0	0	0	0	0	0	0	365	12.1667	5	6
929	0	0	51	1	30.2599	95.6667	3	1	0	3	31	0	5.5	120	14	144	0.116667	65	6.9	37	9	2.393	82	53	0	0	0	0	0	0	0	1	0	1	365	12.1667	3	2
930	1	1	59	0	30.3104	108	3	0	0	3	29	1	9	93	15.1	147	0.162366	58	5.7	43	9	1.984	104	39	0	0	0	0	0	0	0	0	1	1	31	1.03333	4	4
931	0	0	55	1	30.4678	90.6667	3	1	0	3	22	0	7.5	196	14	142	0.0714286	58	6.2	37	9	4.844	82	38	0	0	0	0	0	0	0	0	1	0	365	12.1667	3	1
932	0	0	52	1	30.5234	76.3333	3	1	0	3	25	0	8.3	182	18.4	126	0.101099	90	4.8	42	7	3.461	792	47	0	0	0	0	0	0	0	0	0	0	365	12.1667	4	2
933	0	0	67	1	30.4436	100	3	1	0	3	28	1	6.7	170	13	128	0.0764706	60	5	47	7	3.349	149	49	0	0	0	0	0	0	0	1	0	0	365	12.1667	4	5
934	0	0	67	1	30.2296	108	3	1	0	3	31	0	7.4	170	13	128	0.0764706	95	5	45	10	6.923	149	36	0	0	0	0	0	0	0	1	0	0	365	12.1667	3	5
935	0	0	57	0	30.3018	101	3	1	0	3	27	0	5	112	12.6	142	0.1125	58	5.7	45	7	4.699	82	43	0	0	0	0	0	0	0	1	1	1	365	12.1667	4	5
936	0	1	64	0	30.4132	107	3	0	0	3	25	0	5.9	37	13.9	126	0.375676	50	7	39	10	1.039	754	54	0	0	0	0	0	0	0	0	1	1	216	7.2	4	4
937	0	0	66	1	30.5158	102.333	3	0	0	3	24	0	7.9	270	13.4	130	0.0496296	52	5.1	37	9	1.38	82	44	0	0	0	0	0	1	0	1	1	0	365	12.1667	3	4
938	0	0	79	1	30.5772	75.3333	3	0	0	3	28	1	5.4	246	13.1	147	0.053252	58	6.3	45	10	2.278	1491	43	0	0	0	0	0	1	0	0	1	0	365	12.1667	4	6
939	0	1	53	1	30.5969	96.3333	3	1	0	3	21	0	8.5	101	18.4	130	0.182178	88	9.4	38	8	5.095	82	52	0	0	0	0	0	0	0	0	0	1	290	9.66667	4	0
940	0	0	63	0	30.4748	109.667	3	1	0	3	24	0	7.4	249	14.6	147	0.0586345	65	7.3	50	9	1.185	943	57	0	0	0	0	0	0	0	0	1	0	365	12.1667	4	3
941	0	0	61	0	30.5544	102.667	3	1	0	3	31	1	5.5	168	14.4	129	0.0857143	75	7.7	46	96	5.505	481	40	0	0	0	0	0	0	0	0	0	0	365	12.1667	4	5
942	0	0	52	0	30.7265	103	3	0	0	3	24	1	5.1	144	13.6	127	0.0944444	80	9.6	48	74	5.044	2437	49	0	0	0	0	0	0	0	0	0	0	365	12.1667	4	3
943	0	0	68	0	30.7858	89	3	1	0	3	38	1	6.4	182	14	143	0.0769231	54	5.8	41	44	6.177	166	36	0	0	0	0	0	0	0	0	1	0	365	12.1667	4	6
944	0	0	66	0	30.7658	81	3	1	0	3	22	1	8.6	288	15	132	0.0520833	67	7.3	37	101	4.006	1111	56	0	0	0	0	0	0	0	0	1	0	365	12.1667	4	4
945	0	0	61	0	30.4862	114.333	3	0	0	3	30	0	8.7	243	15.2	134	0.0625514	66	8.7	47	93	1.3	234	50	0	0	0	0	1	0	0	0	0	0	365	12.1667	4	7
946	0	0	66	0	30.718	116.333	3	1	0	3	21	1	8.5	210	13.1	141	0.062381	54	5.5	45	144	1.906	840	44	0	0	0	0	0	0	0	0	0	0	365	12.1667	3	5
947	0	0	66	0	30.5571	98	3	1	0	3	35	0	6.8	117	16.5	139	0.141026	67	7.5	48	146	1.95	801	57	0	0	0	0	0	0	0	0	0	1	365	12.1667	4	5
948	1	1	58	1	30.7242	113	3	0	0	3	25	0	9	92	17.7	133	0.192391	67	7.2	37	55	2.828	223	39	0	0	0	0	0	0	0	0	1	1	18	0.6	3	2
949	0	0	66	1	30.5489	94.3333	3	0	0	3	39	0	5.6	193	12.6	142	0.065285	84	7.2	50	47	1.494	82	53	0	0	0	0	0	0	0	0	0	0	365	12.1667	3	3
950	0	0	66	1	30.6701	89.3333	3	0	0	3	38	1	9	363	12.6	142	0.0347107	84	7.2	41	66	5.568	82	43	0	0	0	0	0	0	0	0	0	0	365	12.1667	3	4
951	0	0	59	0	30.556	116.667	3	1	0	3	27	1	5.4	321	13	139	0.0404984	54	5.7	33	45	3.568	97	49	0	0	0	0	0	1	0	0	1	0	365	12.1667	4	4
952	0	0	64	1	30.7702	84.6667	3	1	0	3	34	0	5.7	140	12.9	147	0.0921429	54	4.4	35	34	5.312	169	45	0	0	0	0	0	0	0	0	1	0	365	12.1667	5	3
953	1	1	66	0	30.6703	108.333	2	0	0	3	32	0	7.5	230	13.2	144	0.0573913	94	6.5	41	115	3.845	278	50	0	0	0	0	0	0	0	0	1	0	18	0.6	5	6
954	0	0	59	0	30.6501	118	3	0	0	3	40	1	6.5	197	14	131	0.071066	64	7.2	48	75	6.099	991	53	0	0	0	0	0	0	0	0	1	0	365	12.1667	3	3
955	0	0	66	1	30.6464	114	3	1	0	3	30	0	8.8	195	13.5	140	0.0692308	68	6.9	40	141	2.22	82	43	0	0	0	0	0	0	0	0	1	0	365	12.1667	4	4
956	0	0	53	1	30.8444	76	3	0	0	3	24	0	8.7	353	12.8	126	0.0362606	85	8.3	47	49	2.033	285	37	0	0	0	0	1	0	0	0	0	0	365	12.1667	3	3
957	0	0	55	0	30.6356	75.3333	3	1	0	3	39	1	7.2	323	13.9	144	0.0430341	59	6.3	36	98	5.372	486	44	0	0	0	0	0	0	0	0	1	0	365	12.1667	4	4
958	0	0	57	1	30.8571	100.667	3	0	0	3	25	1	8.3	171	13.9	141	0.0812865	60	5.5	38	123	2.341	82	45	0	0	0	0	0	0	0	0	1	0	365	12.1667	4	2
959	0	0	77	1	30.6648	92	3	1	0	3	32	1	8.2	170	14.5	143	0.0852941	58	5.3	47	114	1.573	82	48	0	0	0	0	0	1	0	0	0	0	365	12.1667	4	6
960	0	0	50	0	30.8459	107	3	1	0	3	31	1	6.2	130	12.5	138	0.0961538	66	6.7	43	100	4.588	1749	35	0	0	0	0	0	0	0	0	0	0	365	12.1667	4	4
961	0	0	50	0	30.767	102.333	3	1	0	3	30	1	6.1	222	17	145	0.0765766	58	5.1	39	148	6.66	82	50	0	0	0	0	0	0	0	0	0	0	365	12.1667	4	4
962	0	0	77	0	30.9719	115.333	3	0	0	3	23	1	8.6	337	13.9	136	0.0412463	47	5	38	121	4.98	91	43	0	0	0	0	0	0	0	1	0	0	365	12.1667	4	8
963	0	0	50	1	30.9546	89	3	1	0	3	40	1	6.5	154	19.2	149	0.124675	69	7.4	37	103	1.578	82	51	0	0	0	0	0	0	0	0	1	1	365	12.1667	5	1
964	0	0	61	0	30.8532	93	3	1	0	3	28	1	8.7	220	14.5	143	0.0659091	64	6.6	37	145	6.312	298	56	0	0	0	0	1	0	0	0	1	0	365	12.1667	4	6
965	0	0	60	0	30.8333	64.3333	3	1	0	3	34	1	5.9	191	18.8	130	0.0984293	63	5.3	47	65	6.31	82	49	0	0	0	0	0	0	0	0	1	0	365	12.1667	5	5
966	0	0	64	1	30.8341	93	3	0	0	3	21	1	7.8	75	13.8	144	0.184	52	5	39	63	3.775	82	37	0	0	0	0	0	0	0	0	1	1	365	12.1667	3	2
967	0	0	69	1	31.043	83.6667	3	0	0	3	32	1	6.5	52	17.4	131	0.334615	84	9.5	49	123	6.664	198	41	0	0	0	0	1	0	0	0	1	1	365	12.1667	4	6
968	0	0	54	0	30.863	78.6667	3	0	0	3	38	0	8	186	15.3	131	0.0822581	78	9	40	123	5.636	2437	39	0	0	0	0	0	0	0	0	0	0	365	12.1667	3	4
969	0	0	77	0	30.9617	85	3	1	0	3	27	1	5.1	199	14.5	145	0.0728643	63	6.4	43	86	3.586	222	36	0	0	0	0	0	0	0	0	1	0	365	12.1667	4	8
970	0	0	64	0	30.9007	113.667	3	1	0	3	22	1	6.1	36	15.3	128	0.425	65	7.1	46	145	3.439	112	45	0	0	0	0	0	0	0	0	0	1	365	12.1667	4	4
971	0	0	57	0	31.0494	116	3	1	0	3	23	1	7.1	308	18.4	137	0.0597403	67	6.9	39	39	3.137	125	49	0	0	0	0	0	0	0	0	1	0	365	12.1667	3	3
972	0	0	66	1	31.1557	102	3	1	0	3	38	1	6.8	234	15.8	132	0.0675214	65	7.2	48	95	5.313	316	52	0	0	0	0	0	0	0	0	1	0	365	12.1667	3	3
973	0	0	59	0	31.2262	92	3	0	0	3	24	0	6.8	120	13.2	141	0.11	97	5.7	48	129	3.734	331	49	0	0	0	0	0	0	0	0	1	1	365	12.1667	4	3
974	0	0	55	1	31.0761	93.3333	3	0	0	3	32	0	7.1	191	18.5	144	0.0968586	59	4.8	41	47	2.112	1093	54	0	0	0	0	0	0	0	0	0	0	365	12.1667	3	1
975	0	0	59	0	31.0575	106	3	1	0	3	21	1	5.8	224	18.2	138	0.08125	66	8	48	73	1.151	82	36	0	0	0	0	0	0	0	0	1	0	365	12.1667	4	3
976	0	0	63	1	30.9603	118.333	3	1	0	3	27	1	8.4	128	13.2	139	0.103125	63	7	44	66	4	82	49	0	0	0	0	0	0	0	0	1	0	365	12.1667	4	3
977	0	0	58	1	30.9733	82.3333	3	0	0	3	27	1	7.3	110	14.2	135	0.129091	70	7.5	46	80	2.666	1874	55	0	0	0	0	0	0	0	0	1	1	365	12.1667	4	1
978	0	0	56	1	31.2295	78.3333	3	0	0	3	36	1	6.4	60	12.6	138	0.21	106	4.2	38	65	5.717	82	41	0	0	0	0	0	0	0	0	1	1	365	12.1667	5	2
979	0	0	60	1	31.024	110.333	3	1	0	3	25	0	6.6	462	16.5	141	0.0357143	62	6.5	35	137	1.126	82	57	0	0	0	0	1	1	0	0	0	0	365	12.1667	4	4
980	0	0	60	1	31.0067	97.3333	3	1	0	3	24	0	6.5	231	15.9	134	0.0688312	54	6.5	42	56	4.375	455	43	0	0	0	0	1	1	0	0	1	0	365	12.1667	4	4
981	0	0	67	0	30.9862	107.667	3	0	0	3	25	0	7.2	235	12.8	141	0.0544681	58	5.9	43	104	1.415	82	52	0	0	0	0	0	0	0	0	1	0	365	12.1667	3	5
982	0	0	77	1	31.3555	108	3	1	0	3	37	1	7	396	15.5	137	0.0391414	50	3.9	44	105	1.523	1103	44	0	0	0	0	1	0	0	0	0	0	365	12.1667	3	8
983	1	1	61	1	31.39	109.667	3	1	0	3	31	0	6.1	109	15	133	0.137615	77	6.4	37	98	6.175	171	39	0	0	0	0	0	1	0	0	1	1	24	0.8	4	7
984	0	0	66	0	31.2163	121.333	3	0	0	3	35	1	5.5	266	12.9	140	0.0484962	54	5.8	35	62	3.156	99	39	0	0	0	0	0	1	0	0	1	0	365	12.1667	3	6
985	0	0	51	1	31.1198	88	3	0	0	3	38	0	6	254	14.3	131	0.0562992	83	9.3	35	56	2.941	926	35	0	0	0	0	0	0	0	0	0	0	365	12.1667	3	2
986	0	0	77	1	31.3767	105.667	3	1	0	3	21	1	5.7	134	14.1	139	0.105224	72	8.4	41	115	4.26	413	45	0	0	0	0	0	0	0	0	0	0	365	12.1667	4	5
987	0	0	66	0	31.3058	110.667	3	0	0	3	33	1	5.8	261	13	139	0.0498084	59	7.6	47	86	2.922	308	45	0	0	0	0	0	0	0	0	1	0	365	12.1667	5	6
988	0	1	61	1	31.3973	98	3	0	0	3	23	1	6.5	57	14.9	133	0.261404	64	5.1	47	141	6.014	82	38	0	0	0	0	0	0	0	0	1	1	205	6.83333	3	2
989	0	0	55	0	31.245	100	3	1	0	3	34	0	5.2	348	19.1	140	0.0548851	67	7.6	47	122	6.776	82	37	0	0	0	0	1	0	0	0	0	0	365	12.1667	5	6
990	0	0	66	0	31.2447	83	3	0	0	3	35	1	8.4	169	14.7	137	0.0869822	58	5	38	68	2.991	483	47	0	0	0	0	0	0	0	0	0	0	365	12.1667	4	6
991	0	0	66	0	31.2771	105	3	0	0	3	26	1	7.7	210	15.5	141	0.0738095	60	7.8	50	46	4.048	149	56	0	0	0	0	1	0	0	0	0	0	365	12.1667	4	7
992	0	0	67	0	31.6051	119	3	0	0	3	22	1	8.7	195	14.6	145	0.0748718	59	6.6	50	64	6.303	425	50	0	0	0	0	1	0	0	1	0	0	365	12.1667	4	8
993	0	0	60	1	31.647	79.6667	3	1	0	3	23	1	5.9	227	18.9	147	0.0832599	54	6.4	47	103	1.551	177	44	0	0	0	0	1	0	0	0	1	0	365	12.1667	4	4
994	0	0	69	1	31.5882	94.6667	3	0	0	3	33	0	7	136	14.1	138	0.103676	59	5.5	35	59	5.276	128	50	0	0	0	0	0	0	0	0	0	0	365	12.1667	4	4
995	0	0	69	0	31.6664	90	3	1	0	3	28	0	5.1	52	13	131	0.25	58	5.4	45	103	4.341	386	48	0	0	0	0	1	0	0	1	1	1	365	12.1667	4	9
996	0	0	60	1	31.4844	109.667	3	0	0	3	36	0	5.1	90	14.9	127	0.165556	56	5.5	50	87	3.655	295	56	0	0	0	0	0	0	0	0	0	1	365	12.1667	3	2
997	0	0	60	0	31.6959	106.333	3	1	0	3	32	1	6.2	297	15.5	131	0.0521886	70	8.3	49	59	4.032	239	42	0	0	0	0	0	0	0	0	0	0	365	12.1667	5	5
998	0	0	60	0	31.5749	101.667	3	1	0	3	27	1	8.9	195	14.5	129	0.074359	66	6.1	36	55	4.578	243	54	0	0	0	0	0	0	0	0	0	0	365	12.1667	3	4
999	0	0	69	1	31.803	75.3333	3	1	0	3	29	0	6.9	230	12.7	143	0.0552174	68	7.4	39	77	1.763	150	41	0	0	0	0	0	0	0	0	0	0	365	12.1667	4	4
1000	0	0	57	1	31.6085	110.667	3	1	0	3	34	0	8.7	213	18.6	129	0.0873239	67	6.3	38	58	5.362	82	48	0	0	0	0	0	0	0	0	1	0	365	12.1667	5	2
1001	0	0	66	1	31.6408	102.667	3	1	0	3	24	1	6.6	268	15.3	124	0.0570896	72	8.3	49	58	4.457	555	51	0	0	0	0	0	0	0	0	1	0	365	12.1667	4	2
1002	0	0	64	0	31.8066	82	3	1	0	3	36	0	8.3	185	14	139	0.0756757	56	6.4	45	33	4.558	341	50	0	0	0	0	0	0	0	0	0	0	365	12.1667	4	5
1003	0	0	54	0	31.8681	90	3	1	0	3	21	0	8.1	358	18.9	141	0.0527933	74	7.7	38	44	6.446	238	47	0	0	0	0	0	1	0	0	0	0	365	12.1667	3	3
1004	0	0	66	1	31.875	94.6667	3	0	0	3	22	1	7.2	195	13.2	142	0.0676923	65	5.9	38	137	4.691	82	48	0	0	0	0	1	0	0	0	0	0	365	12.1667	3	5
1005	0	0	65	0	31.7578	103	3	0	0	3	31	0	7.3	246	13	139	0.0528455	58	6.6	46	97	6.267	1680	39	0	0	0	0	1	0	0	1	1	0	365	12.1667	4	9
1006	0	0	63	1	31.6337	86.3333	3	0	0	3	33	0	7.1	196	17.9	145	0.0913265	65	8.6	37	72	3.314	2437	45	0	0	0	0	0	0	0	0	0	0	365	12.1667	3	3
1007	0	0	63	1	31.7594	107	3	0	0	3	35	1	8.6	299	14.4	140	0.0481605	68	7.1	41	89	2.818	167	56	0	0	0	0	0	0	0	0	0	0	365	12.1667	3	2
1008	0	0	78	0	31.8058	103.333	3	0	0	3	24	1	9	232	14.2	137	0.0612069	99	5.1	41	120	2.959	82	51	0	0	0	0	0	1	0	0	1	0	365	12.1667	3	6
1009	0	0	65	1	31.8275	89.6667	3	0	0	3	32	0	7.4	498	22	131	0.0441767	74	8.5	38	134	3.278	2437	37	0	0	0	0	1	0	0	0	0	0	365	12.1667	4	6
1010	0	0	79	0	31.8168	105	3	1	0	3	38	1	8.4	103	12.5	140	0.121359	52	4.6	38	93	5.06	433	35	0	0	0	0	0	0	0	0	1	1	365	12.1667	3	8
1011	0	0	66	1	31.875	71.3333	3	0	0	3	25	1	5.9	220	15.2	140	0.0690909	65	6.4	44	48	6.745	82	45	0	0	0	0	0	0	0	0	0	0	365	12.1667	3	4
1012	0	0	76	0	31.7636	108.333	3	0	0	3	21	0	7.6	100	14.5	134	0.145	56	7.7	44	153	6.425	82	41	0	0	0	0	0	0	0	1	1	1	365	12.1667	4	8
1013	0	0	52	0	32.0454	99.3333	3	0	0	3	40	0	6.4	213	18.4	127	0.086385	71	7.4	45	150	3.366	248	46	0	0	0	0	0	0	0	0	0	0	365	12.1667	3	4
1014	0	0	64	1	31.9104	78.3333	3	0	0	3	27	0	8.1	159	13.8	136	0.0867925	75	8.1	35	15	1.222	929	37	0	0	0	0	0	0	0	0	1	0	365	12.1667	4	3
1015	0	0	54	1	32.0151	115.667	3	0	0	3	35	0	8.5	295	13.1	141	0.0444068	66	7.3	47	28	2.252	921	36	0	0	0	0	1	0	0	0	0	0	365	12.1667	4	4
1016	0	0	66	1	32.0839	98.3333	3	1	0	3	33	0	7.3	186	13.2	147	0.0709677	62	6	45	18	5.095	546	51	0	0	0	0	0	1	0	1	0	0	365	12.1667	4	4
1017	0	0	67	1	32.1748	119.667	3	0	0	3	28	0	5.9	501	15.1	135	0.0301397	58	6.6	44	22	5.867	337	43	0	0	0	0	1	0	0	1	1	0	365	12.1667	3	7
1018	0	0	61	1	31.9587	110.333	3	1	0	3	33	1	8.4	173	13.7	137	0.0791908	58	5.4	49	19	2.316	167	37	0	0	0	0	0	0	0	1	1	0	365	12.1667	5	4
1019	0	0	62	1	31.8869	98.6667	3	0	0	3	22	0	7.9	198	14.8	137	0.0747475	63	7.2	48	23	4.986	563	38	0	0	0	0	0	0	0	1	0	0	365	12.1667	4	3
1020	0	1	77	0	32.1656	95.6667	3	0	0	3	30	1	6.1	99	12.7	138	0.128283	75	7.5	40	16	5.26	82	44	0	0	0	0	0	0	0	0	0	1	270	9	3	8
1021	0	0	59	1	32	81	3	1	0	3	22	1	5.2	149	15.7	145	0.105369	69	6.8	48	16	2.205	216	55	0	0	0	0	0	0	0	1	0	0	365	12.1667	3	1
1022	0	0	59	0	32.0915	84.3333	3	0	0	3	24	1	5.4	144	14.9	133	0.103472	70	5.5	47	28	6.497	231	53	0	0	0	0	0	1	0	0	0	0	365	12.1667	4	2
1023	0	0	68	1	32.077	80.3333	3	0	0	3	39	0	6.2	163	13.7	138	0.0840491	68	7.6	35	26	1.937	763	50	0	0	0	0	0	0	0	0	0	0	365	12.1667	3	4
1024	0	0	70	1	32.0404	103	3	1	0	3	21	0	8.4	209	16.8	148	0.0803828	54	5.9	36	26	1.224	524	41	0	0	0	0	0	0	0	0	0	0	365	12.1667	4	4
1025	1	1	64	1	32.0916	98.6667	2	0	0	3	34	0	8.1	101	18.2	147	0.180198	56	5.4	42	28	1.892	188	53	0	0	0	0	0	0	0	0	0	1	30	1	3	2
1026	0	0	65	1	32.1484	77.3333	3	1	0	3	25	0	7.8	138	13.7	131	0.0992754	65	6.7	36	20	2.569	507	57	0	0	0	0	1	0	0	0	1	0	365	12.1667	4	5
1027	0	0	66	1	32.338	71.3333	3	0	0	3	32	0	8	192	14.6	144	0.0760417	58	6.8	42	19	6.302	1270	50	0	0	0	0	1	0	0	1	1	0	365	12.1667	3	7
1028	0	0	64	1	32.1746	91.6667	3	0	0	3	22	0	8.6	270	15.4	135	0.057037	76	9.3	48	24	1.272	175	38	0	0	0	0	0	1	0	0	0	0	365	12.1667	3	2
1029	0	0	49	1	32.2831	107	3	0	0	3	27	1	7.7	252	13.7	129	0.0543651	66	7.4	43	24	3.476	241	36	0	0	0	0	0	0	0	0	0	0	365	12.1667	3	2
1030	1	1	66	0	32.3688	94.6667	2	1	0	3	27	1	7.1	134	20.3	141	0.151493	65	6.6	40	22	3.99	2137	49	0	0	0	0	0	0	0	0	0	1	27	0.9	4	6
1031	0	0	66	1	32.4467	105.333	3	0	0	3	36	0	5.2	174	15	137	0.0862069	68	9	40	16	5.613	128	45	0	0	0	0	1	0	0	0	0	0	365	12.1667	5	6
1032	0	0	58	0	32.4622	104.667	3	1	0	3	38	1	8.3	243	14	138	0.0576132	64	6.6	39	18	2.094	105	45	0	0	0	0	0	0	0	0	1	0	365	12.1667	5	4
1033	0	0	55	0	32.2133	86.3333	3	0	0	3	25	0	6.3	320	13.2	140	0.04125	50	5.4	48	28	1.373	82	35	0	0	0	0	0	0	0	0	1	0	365	12.1667	4	4
1034	0	0	63	0	32.4909	118.333	3	0	0	3	21	1	7.6	213	15.4	145	0.0723005	63	6.9	39	25	2.854	211	41	0	0	0	0	0	0	0	1	0	0	365	12.1667	4	5
1035	0	0	79	1	32.4619	108	3	1	0	3	21	0	7.3	173	12.1	137	0.0699422	67	7.8	45	15	3.42	1843	43	0	0	0	0	0	1	0	0	0	0	365	12.1667	4	5
1036	0	0	57	0	32.4062	97.6667	3	0	0	3	21	0	6.5	150	12.7	141	0.0846667	70	8.2	39	24	5.795	82	35	0	0	0	0	0	0	0	0	0	0	365	12.1667	4	3
1037	0	0	69	1	32.5692	86.6667	3	0	0	3	36	0	5.7	101	13.9	139	0.137624	80	9	45	26	6.664	730	47	0	0	0	0	1	0	0	0	0	1	365	12.1667	3	6
1038	0	0	69	1	32.548	109	3	1	0	3	36	0	8.1	101	13.9	139	0.137624	80	9	36	25	2.324	730	38	0	0	0	0	1	0	0	0	0	1	365	12.1667	5	6
1039	0	0	70	1	32.5997	66.6667	3	1	0	3	27	0	7.5	228	14.4	139	0.0631579	66	7.9	50	25	6.429	1035	57	0	0	0	0	1	1	0	0	0	0	365	12.1667	3	6
1040	0	0	60	1	32.4447	111.333	3	1	0	3	40	0	6.6	169	14	140	0.0828402	65	8	35	21	6.303	1274	54	0	0	0	0	0	0	0	0	1	0	365	12.1667	5	2
1041	0	0	79	0	32.4454	90	3	1	0	3	38	0	6.3	124	13	142	0.104839	58	5.9	40	26	3.054	196	54	0	0	0	0	0	1	0	1	1	0	365	12.1667	4	8
1042	0	0	79	1	32.4019	83	3	0	0	3	31	0	5.2	200	13.9	149	0.0695	65	7	49	16	6.138	396	39	0	0	0	0	1	0	0	0	1	0	365	12.1667	3	8
1043	0	0	48	0	32.4245	107.667	3	1	0	3	35	0	8.7	209	14.5	140	0.069378	52	4.2	48	19	3.867	246	52	0	0	0	0	0	0	0	0	1	0	365	12.1667	5	3
1044	0	0	57	1	32.5033	90.3333	3	1	0	3	24	0	8.8	202	20.2	135	0.1	62	7.2	35	23	3.499	108	47	0	0	0	0	0	0	0	0	0	0	365	12.1667	4	1
1045	0	0	59	0	32.6048	107.667	3	1	0	3	38	0	5.6	449	14.9	136	0.0331849	58	5.9	35	26	2.035	586	47	0	0	0	0	0	0	0	0	1	0	365	12.1667	4	4
1046	0	0	50	1	32.761	74.6667	3	1	0	3	26	0	7.5	138	13.2	145	0.0956522	56	5.3	40	25	6.442	157	55	0	0	0	0	0	0	0	0	0	0	365	12.1667	3	1
1047	0	0	59	1	32.9019	115.333	3	0	0	3	22	0	8	186	15.4	138	0.0827957	59	6.4	46	23	1.232	187	39	0	0	0	0	1	0	0	0	0	0	365	12.1667	3	3
1048	0	0	52	0	32.8745	77	3	0	0	3	36	0	6.2	221	12.8	143	0.0579186	50	3.9	41	27	5.04	170	46	0	0	0	0	0	0	0	1	0	0	365	12.1667	5	5
1049	0	0	64	0	32.6585	99.3333	3	1	0	3	32	0	7.5	223	13	131	0.058296	67	6.9	38	15	5.308	545	57	0	0	0	0	0	0	0	0	1	0	365	12.1667	3	4
1050	0	0	58	1	32.7498	109	3	1	0	3	34	0	8.7	197	17.6	137	0.0893401	65	5.7	44	27	4.505	901	35	0	0	0	0	0	0	0	0	0	0	365	12.1667	3	2
1051	0	0	64	1	32.7205	70	3	1	0	3	39	0	7.2	247	14.5	141	0.0587045	80	6.4	46	30	6.867	2437	43	0	0	0	0	0	0	0	0	1	0	365	12.1667	5	3
1052	0	0	66	0	32.6332	100.333	3	1	0	3	30	0	6.6	204	14.2	138	0.0696078	73	8.7	40	22	1.742	644	54	0	0	0	0	0	0	0	1	0	0	365	12.1667	3	6
1053	0	0	50	1	32.6651	78.6667	3	0	0	3	28	0	7.5	284	17.1	128	0.0602113	60	5.4	49	29	5.063	82	54	0	0	0	0	0	0	0	0	0	0	365	12.1667	4	1
1054	0	0	65	0	32.832	108	3	0	0	3	35	0	4	179	16.3	141	0.0910615	66	6.7	48	18	2.134	387	49	0	0	0	0	0	0	0	0	0	0	365	12.1667	3	6
1055	0	0	66	0	33.0122	98.6667	3	1	0	3	23	0	5	284	13.2	137	0.0464789	50	3.9	48	29	5.871	220	51	0	0	0	0	0	0	0	0	1	0	365	12.1667	3	4
1056	0	0	53	1	33.046	92.6667	3	1	0	3	24	0	4.3	222	12.6	145	0.0567568	58	5.5	36	18	3.792	93	50	0	0	0	0	0	0	0	0	0	0	365	12.1667	4	1
1057	0	0	48	1	33.125	92	3	0	0	3	29	0	4.3	314	18.8	135	0.0598726	54	5.1	44	24	5.335	364	37	0	0	0	0	0	1	0	0	0	0	365	12.1667	3	2
1058	0	0	65	0	32.847	105.667	3	0	0	3	37	0	4.1	295	16.2	136	0.0549153	58	6.4	50	29	1.305	82	48	0	0	0	0	0	0	0	0	0	0	365	12.1667	4	6
1059	0	0	66	1	32.8557	100.667	3	0	0	3	33	0	4.5	126	13.7	144	0.10873	67	8.3	46	29	3.751	2437	55	0	0	0	0	0	0	0	0	1	1	365	12.1667	4	3
1060	0	0	63	1	32.8873	119.667	3	1	0	3	25	0	4.6	181	12.6	133	0.0696133	62	6.1	48	21	2.208	1843	56	0	0	0	0	0	0	0	0	1	0	365	12.1667	4	2
1061	0	0	68	1	33.0075	96	3	0	0	3	38	0	5	173	14.3	138	0.082659	60	5.5	35	26	6.095	93	47	0	0	0	0	1	0	0	1	0	0	365	12.1667	4	7
1062	0	0	60	0	33.0135	97	3	0	0	3	37	0	4.9	234	13.1	138	0.0559829	62	5.1	35	29	2.687	402	46	0	0	0	0	0	0	0	1	1	0	365	12.1667	5	6
1063	0	0	76	1	33.0202	82.3333	3	1	0	3	32	0	4.6	264	13.6	135	0.0515152	68	7.3	49	20	3.541	288	57	0	0	0	0	0	0	0	0	0	0	365	12.1667	3	5
1064	0	0	61	0	33.1482	79	3	1	0	3	34	0	4.6	236	18	138	0.0762712	59	5.4	37	30	5.331	567	46	0	0	0	0	0	0	0	0	1	0	365	12.1667	5	5
1065	0	0	60	1	33.2716	106.333	3	0	0	3	25	0	4.3	128	14.8	138	0.115625	79	8.2	50	19	3.764	358	35	0	0	0	0	0	0	0	0	1	1	365	12.1667	4	3
1066	0	0	65	1	33.2699	107.667	3	0	0	3	35	0	4.9	299	19.2	132	0.064214	66	7.7	38	25	1.447	82	43	0	0	0	0	1	0	0	0	1	0	365	12.1667	5	6
1067	0	0	70	1	33.3607	81.6667	3	1	0	3	31	0	4.9	187	14.7	137	0.0786096	68	7.2	44	30	6.368	153	49	0	0	0	0	1	0	0	0	0	0	365	12.1667	4	7
1068	0	0	70	1	33.2986	90	3	1	0	3	27	0	5	161	14.9	131	0.0925466	58	8.5	35	22	5.109	108	36	0	0	0	0	0	0	0	0	0	0	365	12.1667	4	5
1069	0	0	60	0	33.2049	99.3333	3	1	0	3	32	0	4.4	60	15.9	134	0.265	65	7.7	43	27	6.256	719	35	0	0	0	0	0	0	0	0	0	1	365	12.1667	4	5
1070	0	0	59	0	33.5098	101	3	1	0	3	39	0	4.3	184	13.7	138	0.0744565	65	7.1	37	25	6.656	1697	38	0	0	0	0	1	0	0	0	0	0	365	12.1667	5	6
1071	0	0	57	0	33.2018	79	3	1	0	3	23	0	4.6	181	17.5	132	0.0966851	59	7.7	37	20	4.179	264	55	0	0	0	0	0	0	0	0	1	0	365	12.1667	4	2
1072	0	0	67	0	33.2661	114	3	1	0	3	31	0	4.3	171	14.5	139	0.0847953	64	6.9	38	30	1.97	141	49	0	0	0	0	0	0	0	0	1	0	365	12.1667	3	6
1073	0	0	58	1	33.4551	86.3333	3	0	0	3	40	0	5	127	13.2	143	0.103937	65	6.4	37	19	1.651	84	53	0	0	0	0	0	0	0	1	0	0	365	12.1667	4	2
1074	0	0	60	0	33.4293	107.333	3	1	0	3	28	0	4.2	258	14.3	141	0.0554264	60	6.9	39	28	2.87	377	38	0	0	0	0	0	0	0	1	1	0	365	12.1667	4	6
1075	0	0	51	1	33.3934	92.3333	3	1	0	3	21	0	4.6	496	15.4	129	0.0310484	58	7.7	41	15	2.814	284	53	0	0	0	0	0	0	0	0	1	0	365	12.1667	4	0
1076	0	0	79	0	33.3061	89.6667	3	0	0	3	23	0	4.8	210	16	136	0.0761905	70	8.3	42	25	3.523	238	56	0	0	0	0	0	1	0	0	0	0	365	12.1667	4	6
1077	0	0	46	1	33.5185	67	3	1	0	3	38	0	4.4	291	14.4	148	0.0494845	63	6.2	44	20	2.648	268	47	0	0	0	0	0	0	0	0	1	0	365	12.1667	5	2
1078	0	0	58	0	33.3922	90.3333	3	0	0	3	31	0	4.2	311	13.3	133	0.0427653	58	5.5	43	20	2.921	82	48	0	0	0	0	0	0	0	1	1	0	365	12.1667	4	5
1079	0	0	41	0	33.5243	106.333	3	0	0	3	34	0	4.3	154	16.4	144	0.106494	54	4.6	37	23	2.49	82	47	0	0	0	0	0	0	0	0	1	0	365	12.1667	5	4
1080	0	0	77	0	33.3108	104	3	0	0	3	39	0	4.8	230	18.1	128	0.0786957	72	8.2	50	26	2.83	82	50	0	0	0	0	0	0	0	0	0	0	365	12.1667	5	8
1081	0	0	66	0	33.611	111	3	1	0	3	33	0	4.1	311	14.2	142	0.0456592	62	6.4	37	24	3.002	203	42	0	0	0	0	0	0	0	0	1	0	365	12.1667	3	6
1082	1	1	70	1	33.6749	101.333	3	0	0	3	21	0	4.4	441	13.2	137	0.029932	65	6.9	44	28	5.22	343	39	0	0	0	0	1	0	0	0	0	0	24	0.8	3	6
1083	0	0	77	1	33.4554	80.6667	3	1	0	3	33	0	4.9	165	13.9	141	0.0842424	66	6.7	37	29	4.043	196	37	0	0	0	0	0	0	0	0	1	0	365	12.1667	4	6
1084	0	0	60	0	33.6728	111.333	3	0	0	3	23	0	5	68	14.3	138	0.210294	68	7.7	40	23	5.918	350	56	0	0	0	0	0	0	0	0	1	1	365	12.1667	4	3
1085	0	0	59	1	33.5816	111.333	3	0	0	3	39	0	4.7	209	14.4	143	0.0688995	63	6.8	36	29	1.537	1074	41	0	0	0	0	0	0	0	0	1	0	365	12.1667	5	2
1086	0	0	62	0	33.5539	103	3	0	0	3	23	0	4.2	289	12.5	137	0.0432526	52	4.8	37	28	1.778	128	37	0	0	0	0	0	0	0	0	0	0	365	12.1667	3	4
1087	0	0	59	1	33.5306	88.6667	3	0	0	3	28	0	4	241	12.9	142	0.053527	71	8.9	39	25	6.053	684	43	0	0	0	0	0	0	0	0	1	0	365	12.1667	4	2
1088	0	0	60	0	33.607	108	3	0	0	3	24	0	4	209	14.7	137	0.0703349	56	6.4	41	16	1.933	274	35	0	0	0	0	0	0	0	0	1	0	365	12.1667	4	4
1089	0	0	66	0	33.546	84.6667	3	0	0	3	28	0	4.2	186	14.8	137	0.0795699	65	8	36	30	1.926	1372	40	0	0	0	0	1	0	0	0	0	0	365	12.1667	4	8
1090	0	0	52	1	33.5406	104.333	3	0	0	3	28	0	4.1	203	14.7	143	0.0724138	89	7.8	46	27	5.225	1412	48	0	0	0	0	0	0	0	0	1	0	365	12.1667	4	2
1091	0	1	67	1	33.9029	94	3	0	0	3	33	0	4.8	100	18.6	134	0.186	78	8.8	46	25	1.134	320	45	0	0	0	0	0	0	0	1	0	1	185	6.16667	5	5
1092	0	0	67	0	33.8317	86	3	0	0	3	25	0	4.2	189	12.7	144	0.0671958	56	6	39	15	4.986	118	56	0	0	0	0	0	0	0	0	1	0	365	12.1667	3	5
1093	0	0	58	1	33.6012	105	3	0	0	3	22	0	4.7	259	13.2	142	0.0509653	52	5.8	44	18	3.425	510	38	0	0	0	0	0	1	0	0	1	0	365	12.1667	4	1
1094	0	0	76	0	33.9288	105	3	1	0	3	24	0	4.5	146	14	144	0.0958904	52	4.8	47	15	3.805	82	52	0	0	0	0	0	0	0	1	0	0	365	12.1667	4	7
1095	0	0	65	1	33.8398	123.667	3	0	0	3	31	0	4.9	156	15.2	137	0.0974359	71	7.7	47	30	1.349	82	51	0	0	0	0	1	0	0	0	0	0	365	12.1667	3	5
1096	0	0	60	1	34.009	81.6667	3	1	0	3	37	0	4.7	159	14.7	139	0.0924528	67	7.4	45	23	6.777	2042	42	0	0	0	0	0	0	0	0	1	0	365	12.1667	3	3
1097	0	0	47	1	33.7539	64.6667	3	0	0	3	35	0	4.4	179	12.8	145	0.0715084	59	6.9	46	21	3.387	147	47	0	0	0	0	1	0	0	0	0	0	365	12.1667	4	4
1098	0	0	55	0	33.9265	98.3333	3	1	0	3	26	0	4.2	243	13.6	130	0.0559671	56	3.9	35	16	2.191	444	40	0	0	0	0	0	0	0	1	0	0	365	12.1667	4	5
1099	0	0	62	0	34.0648	68.3333	3	1	0	3	34	0	4.1	146	15.7	137	0.107534	70	8.1	38	24	5.075	126	35	0	0	0	0	0	0	0	0	0	1	365	12.1667	3	5
1100	0	0	50	0	34.0954	108.667	3	0	0	3	29	0	4.5	211	13.6	141	0.064455	69	7.1	42	19	6.874	459	36	0	0	0	0	0	0	0	0	0	0	365	12.1667	3	4
1101	0	0	56	1	33.9198	107	3	1	0	3	34	0	4.3	202	14.8	146	0.0732673	65	6.9	47	28	6.03	248	44	0	0	0	0	0	0	0	0	0	0	365	12.1667	5	2
1102	0	0	56	1	34.0785	81.3333	3	0	0	3	34	0	5	496	13.9	140	0.0280242	62	6.4	48	26	6.913	82	42	0	0	0	0	0	0	0	0	0	0	365	12.1667	4	2
1103	0	0	64	1	33.9941	85.3333	3	1	0	3	39	0	4.3	210	15.3	148	0.0728571	65	6.3	50	18	3.07	82	52	0	0	0	0	0	0	0	0	1	0	365	12.1667	3	2
1104	0	0	60	0	34.244	109.667	3	0	0	3	25	0	4	361	15	140	0.0415512	63	6.8	41	18	3.082	82	43	0	0	0	0	0	0	0	1	0	0	365	12.1667	4	6
1105	0	0	70	0	34.2976	78.3333	3	1	0	3	21	0	4.8	496	14.1	142	0.0284274	52	4.6	38	22	4.108	537	43	0	0	0	0	0	0	0	0	1	0	365	12.1667	4	6
1106	0	0	57	0	33.9877	75.6667	3	1	0	3	27	0	4.4	138	14.5	137	0.105072	64	6.3	49	26	1.583	2437	38	0	0	0	0	0	0	0	0	1	0	365	12.1667	4	4
1107	0	0	64	1	34.112	79.3333	3	1	0	3	23	0	4.3	119	13.5	140	0.113445	64	6.9	47	23	6.588	108	41	0	0	0	0	0	0	0	1	0	1	365	12.1667	4	3
1108	0	0	62	1	34.256	90.3333	3	1	0	3	31	0	4.7	108	13.8	131	0.127778	65	6.7	46	18	2.1	82	44	0	0	0	0	0	0	0	0	1	1	365	12.1667	4	3
1109	0	0	78	1	34.0379	101.667	3	0	0	3	24	0	4.4	199	13.5	125	0.0678392	66	6.3	47	18	1.822	284	37	0	0	0	0	0	0	0	0	1	0	365	12.1667	4	5
1110	0	0	55	1	34.0586	74.6667	3	1	0	3	22	0	4.3	165	12.5	140	0.0757576	63	6.1	36	21	2.646	82	50	0	0	0	0	0	1	0	0	1	0	365	12.1667	3	1
1111	0	0	51	1	34.3391	81.3333	3	0	0	3	32	0	4.7	129	13	129	0.100775	63	5.3	35	27	5.285	231	40	0	0	0	0	0	0	0	0	0	0	365	12.1667	4	2
1112	0	0	51	1	34.2531	101.667	3	0	0	3	28	0	4.9	149	12.2	144	0.0818792	58	5.3	36	20	4.058	129	52	0	0	0	0	0	0	0	0	0	0	365	12.1667	4	1
1113	0	0	77	1	34.4617	86.6667	3	0	0	3	24	0	4.7	149	15.4	142	0.103356	72	7.5	46	26	2.985	82	53	0	0	0	0	0	0	0	0	0	0	365	12.1667	4	4
1114	0	0	63	0	34.2786	115	3	0	0	3	40	0	4.3	202	15.5	133	0.0767327	65	6.2	38	21	6.473	82	40	0	0	0	0	0	0	0	1	1	0	365	12.1667	5	6
1115	0	0	79	0	34.4409	82.3333	3	0	0	3	23	0	4.3	311	15.1	135	0.0485531	54	5	35	16	1.549	317	51	0	0	0	0	0	0	0	0	0	0	365	12.1667	4	6
1116	0	0	51	0	34.2923	105.667	3	1	0	3	23	0	4.3	227	14.4	149	0.0634361	56	5.9	49	19	1.089	82	53	0	0	0	0	0	0	0	0	1	0	365	12.1667	4	2
1117	0	0	66	1	34.3169	96.6667	3	1	0	3	33	0	4.4	134	14.2	141	0.10597	56	6.6	40	30	3.921	1166	53	0	0	0	0	0	0	0	0	1	0	365	12.1667	3	3
1118	0	0	57	1	34.4485	114.333	3	1	0	3	36	0	4.4	222	13.5	141	0.0608108	63	6.2	35	25	1.441	277	42	0	0	0	0	0	0	0	0	1	0	365	12.1667	3	2
1119	1	1	78	1	34.4436	110.667	3	0	0	3	29	0	4.5	71	19.2	141	0.270423	70	8.2	45	17	1.569	2437	42	0	0	0	0	0	1	0	0	0	1	10	0.333333	3	8
1120	0	0	60	1	34.5057	111.667	3	1	0	3	23	0	4.7	192	18.4	129	0.0958333	70	7.6	49	24	5.106	746	48	0	0	0	0	0	0	0	0	1	0	365	12.1667	4	2
1121	0	0	66	1	34.6681	99.3333	3	1	0	3	24	0	4.8	111	14.7	138	0.132432	67	7	35	17	2.744	160	37	0	0	0	0	0	0	0	0	0	1	365	12.1667	4	3
1122	0	0	78	1	34.7992	111.333	3	0	0	3	34	0	4.8	58	20	135	0.344828	64	5.9	50	20	3.94	2437	55	0	0	0	0	1	0	0	1	0	1	365	12.1667	3	8
1123	0	0	70	1	34.8735	76.3333	3	0	0	3	23	0	4.5	215	18.5	136	0.0860465	60	7.4	45	22	6.484	1035	40	0	0	0	0	1	0	0	1	0	0	365	12.1667	4	7
1124	0	0	64	0	34.7944	102	3	0	0	3	39	0	4.7	145	13.3	145	0.0917241	60	7	46	30	6.872	82	36	0	0	0	0	1	1	0	0	0	0	365	12.1667	4	7
1125	0	0	54	1	34.907	93.3333	3	1	0	3	35	0	4.3	253	13.9	140	0.0549407	87	8.5	46	15	2.744	341	52	0	0	0	0	1	0	0	0	0	0	365	12.1667	4	3
1126	0	0	53	1	34.6811	85.3333	3	0	0	3	39	0	4.1	298	12.5	144	0.0419463	56	5	37	20	3.905	82	54	0	0	0	0	0	0	0	0	1	0	365	12.1667	5	1
1127	0	0	47	0	34.9368	108.333	3	1	0	3	24	0	4.8	238	17.7	145	0.0743697	54	4.8	44	24	3.041	87	36	0	0	0	0	1	0	0	1	1	0	365	12.1667	4	6
1128	0	0	78	1	34.9126	99.3333	3	0	0	3	26	0	4.3	167	16.5	135	0.0988024	65	8.6	35	27	6.266	110	46	0	0	0	0	0	0	0	0	0	0	365	12.1667	4	6
1129	0	0	60	0	35.0501	88.6667	3	1	0	3	35	0	4.5	232	15.6	138	0.0672414	65	8.4	41	24	2.563	408	56	0	0	0	0	0	0	0	0	0	0	365	12.1667	4	4
1130	0	0	69	1	35.0329	109	3	0	0	3	21	0	4.7	166	13.5	144	0.0813253	67	9.3	49	18	6.898	205	41	0	0	0	0	0	0	0	0	0	0	365	12.1667	3	3
1131	0	0	68	0	34.9636	113.667	3	1	0	3	22	0	4.8	250	13.7	140	0.0548	56	6.1	42	23	1.177	82	36	0	0	0	0	0	0	0	0	0	0	365	12.1667	3	5
1132	0	0	58	0	35.298	114.667	3	0	0	3	24	0	4.6	496	14.3	138	0.0288306	58	5.8	48	21	1.481	440	38	0	0	0	0	0	0	0	0	1	0	365	12.1667	3	3
1133	0	0	66	0	35.3633	108	3	1	0	3	27	0	4.4	284	18.4	136	0.0647887	59	6.6	47	26	1.135	468	48	0	0	0	0	0	0	0	0	1	0	365	12.1667	4	6
1134	0	0	57	1	35.2985	114.667	3	0	0	3	32	0	4.7	175	14.1	137	0.0805714	65	6.7	46	19	5.874	82	48	0	0	0	0	0	0	0	0	1	0	365	12.1667	3	2
1135	0	0	64	0	35.065	87.6667	3	1	0	3	29	0	4.3	102	15.7	137	0.153922	63	6.8	50	22	4.824	82	37	0	0	0	0	0	0	0	1	1	1	365	12.1667	4	6
1136	0	0	66	0	35.1432	92	3	1	0	3	30	0	4.3	255	13.9	144	0.0545098	60	7.3	39	20	6.832	95	45	0	0	0	0	0	0	0	1	1	0	365	12.1667	4	7
1137	0	0	65	1	35.4145	76	3	1	0	3	34	0	4.3	113	13.2	141	0.116814	56	6.4	48	15	2.08	82	45	0	0	0	0	0	0	0	0	0	1	365	12.1667	5	4
1138	0	0	53	1	35.216	100.667	3	1	0	3	29	0	4.2	278	13.4	143	0.0482014	64	7	45	17	1.316	148	57	0	0	0	0	0	0	0	0	0	0	365	12.1667	3	1
1139	0	0	76	1	35.1943	85.6667	3	0	0	3	27	0	4.1	130	15.5	134	0.119231	65	7.2	47	25	4.974	196	54	0	0	0	0	0	0	0	0	1	1	365	12.1667	3	5
1140	0	0	67	1	35.5069	88.6667	3	1	0	3	29	0	4.9	187	13.1	143	0.0700535	60	6.4	49	16	1.085	192	36	0	0	0	0	0	0	0	0	1	0	365	12.1667	3	4
1141	0	0	66	1	35.2859	117	3	0	0	3	35	0	4.6	120	15.8	146	0.131667	65	6.6	40	20	4.868	183	36	0	0	0	0	0	0	0	0	1	1	365	12.1667	3	4
1142	0	0	69	1	35.3848	105.667	3	0	0	3	30	0	4.6	196	13.3	141	0.0678571	56	5.8	38	19	5.728	82	47	0	0	0	0	0	0	0	0	1	0	365	12.1667	4	4
1143	0	0	57	0	35.2549	86	3	1	0	3	26	0	5	36	15.3	140	0.425	50	5.7	45	19	4.31	198	48	0	0	0	0	0	0	0	0	1	1	365	12.1667	4	4
1144	0	0	64	1	35.2708	94.6667	3	0	0	3	24	0	9.2	295	14	140	0.0474576	63	7.1	39	18	2.888	82	43	0	0	0	0	0	0	0	0	0	0	365	12.1667	4	2
1145	0	0	66	1	35.67	114	3	0	0	3	26	0	9.2	157	14.1	142	0.0898089	64	6.2	39	17	4.63	227	35	0	0	0	0	1	0	0	1	1	0	365	12.1667	4	7
1146	0	0	42	0	35.6237	114.333	3	1	0	3	33	0	9.3	136	18.3	130	0.134559	63	7.1	48	15	2.091	82	36	0	0	0	0	0	0	0	0	0	1	365	12.1667	4	4
1147	0	0	66	1	35.6405	92	3	0	0	3	30	0	9.5	395	15	135	0.0379747	79	8.6	39	25	5.14	82	41	0	0	0	0	0	0	0	0	0	0	365	12.1667	4	4
1148	0	0	53	0	35.7437	106	3	1	0	3	34	0	9.1	235	14	131	0.0595745	67	6.5	48	15	7.147	2437	50	0	0	0	0	0	0	0	1	0	0	365	12.1667	3	5
1149	0	0	60	1	35.7445	92.3333	3	0	0	3	32	0	9.8	166	12.4	138	0.0746988	68	6.5	39	29	7.016	2437	43	0	0	0	0	0	0	0	0	1	0	365	12.1667	3	3
1150	0	0	66	0	35.5911	75.3333	3	0	0	3	36	0	9.4	210	15	134	0.0714286	66	8.3	42	27	6.966	282	51	0	0	0	0	0	0	0	1	0	0	365	12.1667	5	6
1151	0	0	60	1	35.6236	92.3333	3	1	0	3	25	0	10	210	14.9	138	0.0709524	59	7.1	37	24	6.924	82	40	0	0	0	0	0	1	0	0	0	0	365	12.1667	3	3
1152	0	0	79	1	35.6111	109.333	3	1	0	3	21	0	9.5	257	14.8	134	0.0575875	71	8.5	42	26	7.19	119	36	0	0	0	0	0	0	0	0	0	0	365	12.1667	4	5
1153	0	0	57	0	35.5592	73.6667	3	0	0	3	38	0	9.3	153	13.9	135	0.0908497	52	4.8	47	25	6.917	175	37	0	0	0	0	0	0	0	0	1	0	365	12.1667	3	4
1154	0	0	76	0	35.6082	113.333	3	1	0	3	27	0	9.3	216	12.8	140	0.0592593	56	4.8	43	29	6.942	301	35	0	0	0	0	0	0	0	0	1	0	365	12.1667	3	8
1155	0	0	67	0	35.6827	86	3	0	0	3	25	0	9.3	177	14.5	138	0.0819209	58	5.7	39	26	7.033	82	39	0	0	0	0	0	0	0	0	1	0	365	12.1667	4	6
1156	0	0	56	1	35.8802	86.3333	3	1	0	3	32	0	9.6	296	14.2	146	0.047973	59	5.9	48	15	7.124	147	57	0	0	0	0	0	0	0	0	1	0	365	12.1667	5	1
1157	0	0	79	1	35.9411	90.3333	3	0	0	3	21	0	9.6	170	20.2	135	0.118824	65	7	42	26	6.925	2015	55	0	0	0	0	0	0	0	0	0	1	365	12.1667	3	4
1158	0	0	58	1	36.0118	74.3333	3	0	0	3	21	0	9.3	231	19	140	0.0822511	62	6.7	40	22	7.026	83	57	0	0	0	0	0	0	0	0	1	0	365	12.1667	4	0
1159	0	0	68	1	36.1827	82.3333	3	1	0	3	35	0	9.4	365	16.3	132	0.0446575	65	6.6	39	23	6.906	792	53	0	0	0	0	1	0	0	0	1	0	365	12.1667	5	5
1160	0	0	67	0	36.2254	122.333	3	0	0	3	34	0	9.1	152	13.7	132	0.0901316	71	8.2	37	18	7.053	99	50	0	0	0	0	0	0	0	0	0	0	365	12.1667	5	6
1161	1	1	67	0	35.8951	98.3333	2	0	0	3	21	0	9.5	164	11.9	143	0.072561	50	4.8	37	28	7.056	2437	44	0	0	0	0	0	1	0	0	1	0	27	0.9	3	7
1162	0	0	61	1	36.035	104	3	1	0	3	26	0	9.2	95	14.1	149	0.148421	66	6.1	42	16	6.968	197	47	0	0	0	0	0	0	0	1	0	1	365	12.1667	4	4
1163	0	0	49	0	35.8963	116.333	3	1	0	3	31	0	9.4	186	13.5	146	0.0725806	58	5.3	46	16	7.003	194	40	0	0	0	0	0	0	0	0	1	0	365	12.1667	3	4
1164	0	0	60	0	36.0054	93.3333	3	1	0	3	22	0	10	387	18.6	132	0.048062	54	5.8	49	15	7.146	2437	39	0	0	0	0	1	0	0	1	0	0	365	12.1667	3	7
1165	0	0	78	1	36.2972	103.333	3	1	0	3	33	0	9	173	14.4	145	0.083237	60	5.9	46	27	7.059	95	35	0	0	0	0	0	0	0	0	0	0	365	12.1667	5	6
1166	0	0	64	0	36.1143	108.667	3	0	0	3	31	0	9	194	15.3	133	0.078866	73	8.6	46	18	6.909	2437	38	0	0	0	0	0	0	0	0	1	0	365	12.1667	3	5
1167	0	0	52	1	36.2216	86.3333	3	1	0	3	37	0	9.9	258	13.7	135	0.0531008	83	7.4	36	23	7.102	478	35	0	0	0	0	0	0	0	0	0	0	365	12.1667	3	2
1168	0	0	66	0	36.1327	86.3333	3	0	0	3	30	0	9.2	183	14	141	0.0765027	74	8.3	47	30	7.073	241	51	0	0	0	0	1	0	0	1	1	0	365	12.1667	3	8
1169	0	0	62	1	36.4597	123	3	1	0	3	35	0	9.6	316	16.5	124	0.0522152	89	9.6	41	23	7.164	264	36	0	0	0	0	0	0	0	1	0	0	365	12.1667	4	4
1170	0	0	60	0	36.4	103.333	3	0	0	3	28	0	9	286	15.6	134	0.0545455	66	7.8	45	28	7.131	82	49	0	0	0	0	0	1	0	0	0	0	365	12.1667	4	5
1171	1	1	68	1	36.2713	90.3333	3	0	0	3	38	0	9.7	245	15.9	143	0.064898	64	7.5	45	28	7.163	107	42	0	0	0	0	0	0	0	0	0	0	35	1.16667	3	4
1172	0	0	50	1	36.5076	96.3333	3	0	0	3	30	0	9.1	102	18	141	0.176471	70	7.1	46	16	6.992	1975	45	0	0	0	0	1	0	0	0	0	1	365	12.1667	4	4
1173	0	0	66	1	36.4518	124.333	3	0	0	3	30	0	9.9	137	15	140	0.109489	81	9.2	40	28	7.079	813	54	0	0	0	0	0	0	0	0	0	1	365	12.1667	4	3
1174	0	0	63	1	36.2012	78.3333	3	0	0	3	35	0	9.9	114	13.2	139	0.115789	52	4.8	40	18	6.962	125	57	0	0	0	0	0	0	0	1	1	1	365	12.1667	5	3
1175	0	0	56	0	36.4199	108.333	3	0	0	3	26	0	9.5	208	19.8	141	0.0951923	78	5.8	45	18	7.041	2437	57	0	0	0	0	0	1	0	0	0	0	365	12.1667	3	3
1176	0	0	40	1	36.3272	100.333	3	1	0	3	26	0	9.9	184	15.5	144	0.0842391	50	3.9	40	25	6.914	82	40	0	0	0	0	0	0	0	0	1	0	365	12.1667	4	2
1177	0	0	79	0	36.5294	94.6667	3	1	0	3	24	0	9.4	291	15.7	144	0.0539519	70	7.7	42	22	6.996	375	53	0	0	0	0	0	0	0	0	0	0	365	12.1667	4	6
1178	0	0	51	1	36.6434	104	3	1	0	3	37	0	9.8	159	13.4	150	0.0842767	56	4.8	48	17	7.041	82	41	0	0	0	0	0	0	0	0	0	0	365	12.1667	4	2
1179	0	0	64	1	36.5195	100.667	3	1	0	3	40	0	9.4	187	13.8	139	0.0737968	68	6.9	50	20	7.004	82	35	0	0	0	0	0	0	0	1	1	0	365	12.1667	4	4
1180	0	0	68	0	36.7882	114	3	1	0	3	28	0	9.2	195	12.8	140	0.065641	56	6.1	40	27	7.174	123	57	0	0	0	0	0	0	0	0	1	0	365	12.1667	3	5
1181	0	0	59	0	36.8479	104.333	3	1	0	3	32	0	9.4	288	15.3	130	0.053125	62	5.3	50	28	7.025	194	40	0	0	0	0	0	0	0	0	0	0	365	12.1667	4	4
1182	0	0	59	1	36.6389	83.3333	3	1	0	3	30	0	9.6	327	16.2	145	0.0495413	63	7.6	48	22	6.921	283	50	0	0	0	0	0	0	0	0	0	0	365	12.1667	3	2
1183	0	0	66	1	36.609	100.667	3	0	0	3	31	0	9.6	114	17.9	133	0.157018	72	8.3	39	19	7.179	625	56	0	0	0	0	0	0	0	0	1	1	365	12.1667	3	3
1184	0	0	59	1	36.6413	78	3	0	0	3	38	0	9.3	205	14.6	133	0.0712195	85	6.9	36	17	7.125	82	56	0	0	0	0	1	0	0	0	1	0	365	12.1667	5	3
1185	0	0	58	0	36.8668	96.6667	3	1	0	3	25	0	9.7	312	13	138	0.0416667	60	6.5	41	19	7.016	106	52	0	0	0	0	0	0	0	0	0	0	365	12.1667	4	3
1186	0	0	78	0	36.8	99	3	0	0	3	24	0	9.5	222	14.8	140	0.0666667	101	4.6	42	30	7.07	112	38	0	0	0	0	0	1	0	0	0	0	365	12.1667	4	7
1187	0	0	66	1	37.2238	102.667	3	1	0	3	23	0	9.4	245	13.6	134	0.0555102	59	5.7	48	24	7.119	781	49	0	0	0	0	1	0	0	0	1	0	365	12.1667	3	5
1188	0	0	79	1	36.9318	105	3	1	0	3	29	0	9.6	262	13.3	140	0.0507634	65	6.7	46	24	6.99	1488	54	0	0	0	0	0	1	0	0	1	0	365	12.1667	3	5
1189	0	0	60	1	37.0264	114.667	3	0	0	3	24	0	9.4	128	12.8	134	0.1	52	5.1	48	22	6.949	138	45	0	0	0	0	1	1	0	0	0	0	365	12.1667	4	4
1190	0	0	66	0	37.2818	107.667	3	1	0	3	36	0	9.1	259	14.2	134	0.0548263	76	9.1	47	30	6.905	268	36	0	0	0	0	0	0	0	0	0	0	365	12.1667	4	6
1191	0	0	66	1	37.1481	95.3333	3	1	0	3	30	0	9.4	124	13.8	143	0.11129	60	6.7	35	29	7.046	89	51	0	0	0	0	0	0	0	0	1	1	365	12.1667	3	3
1192	0	0	66	0	37.0902	123.667	3	1	0	3	39	0	9.9	197	18.2	143	0.0923858	89	8.1	35	16	7.03	1352	37	0	0	0	0	1	0	0	0	1	0	365	12.1667	3	8
1193	0	0	64	1	37.9056	81.6667	3	0	0	3	37	0	9.3	431	22.1	141	0.0512761	62	5.1	42	16	6.978	223	37	0	0	0	0	1	0	0	0	1	0	365	12.1667	3	5
1194	1	1	79	0	37.6009	92.3333	3	1	0	3	22	0	9.7	165	13.9	127	0.0842424	59	6.1	35	22	6.925	82	40	0	0	0	0	0	0	0	1	0	0	14	0.466667	3	8
1195	0	0	57	1	37.7925	116.333	3	0	0	3	37	0	9.8	257	21.8	137	0.0848249	70	7.7	48	30	7.191	967	44	0	0	0	0	1	0	0	0	1	0	365	12.1667	3	4
1196	0	0	63	1	37.6081	117	3	0	0	3	32	0	9.1	117	14.1	142	0.120513	59	5.7	47	25	6.924	82	49	0	0	0	0	0	0	0	0	1	1	365	12.1667	3	3
1197	0	0	66	1	37.8244	101.333	3	1	0	3	30	0	9.8	400	15.2	129	0.038	65	9	50	16	6.977	108	54	0	0	0	0	1	0	0	1	1	0	365	12.1667	4	6
1198	0	0	41	1	37.8424	111	3	0	0	3	35	0	9.6	61	14.2	133	0.232787	65	6.8	35	18	7.107	81	51	0	0	0	0	0	1	0	0	1	1	365	12.1667	4	1
1199	0	0	70	1	37.7583	83.6667	3	0	0	3	22	0	9.2	224	16	134	0.0714286	65	6.2	35	26	7.043	82	56	0	0	0	0	1	0	0	0	1	0	365	12.1667	4	5
1200	0	0	53	1	38.0617	88	3	0	0	3	26	0	9.7	212	13.3	129	0.0627358	72	8.1	40	18	6.994	1042	44	0	0	0	0	1	0	0	0	1	0	365	12.1667	3	4
1201	0	0	66	1	38.3032	91	3	0	0	3	34	0	9.4	219	15.8	134	0.0721461	62	6.9	36	23	7.008	138	39	0	0	0	0	0	0	0	0	0	0	365	12.1667	5	4
1202	0	0	67	0	38.75	84	3	0	0	3	37	0	9.9	314	16	144	0.0509554	52	6.7	36	21	7.172	82	57	0	0	0	0	0	0	0	0	1	0	365	12.1667	3	5
1203	0	0	62	1	38.7893	101.667	3	0	0	3	28	0	9.1	127	13.8	143	0.108661	58	7.8	49	24	7.039	82	57	0	0	0	0	0	1	0	0	1	1	365	12.1667	3	2
1204	0	0	65	0	38.6939	87.6667	3	0	0	3	32	0	9.7	280	14.2	133	0.0507143	97	4.4	49	20	7.063	768	44	0	0	0	0	0	1	0	0	1	0	365	12.1667	3	6
1205	0	0	57	0	38.7592	111.333	3	0	0	3	25	0	10.9	287	15.1	140	0.0526132	58	6.9	37	29	7.104	720	51	0	0	0	0	1	1	0	0	1	0	365	12.1667	4	5
1206	1	1	66	1	39.1184	81.6667	3	1	0	3	29	0	9.9	47	15.6	144	0.331915	67	7.2	46	25	7.039	357	47	0	0	0	0	0	0	0	0	0	1	23	0.766667	4	4
1207	0	0	65	0	39.4776	108.667	3	1	0	3	35	0	9.9	54	13	135	0.240741	56	6	43	25	7.091	458	46	0	0	0	0	0	0	0	1	1	1	365	12.1667	3	7
1208	0	0	68	1	40.031	104.667	3	0	0	3	36	0	9.6	181	12.6	131	0.0696133	50	3.9	50	20	7.135	82	54	0	0	0	0	0	0	0	1	0	0	365	12.1667	5	4
1209	0	0	63	1	39.9673	115.667	3	1	0	3	31	0	9.4	201	13.6	144	0.0676617	64	7.1	43	25	6.93	82	56	0	0	0	0	0	1	0	0	0	0	365	12.1667	4	2
1210	0	0	63	1	39.9987	107	3	1	0	3	26	0	9.3	125	16.9	141	0.1352	62	6.9	40	15	6.949	1063	45	0	0	0	0	1	1	0	0	1	1	365	12.1667	3	5
1211	0	0	60	1	40.9565	109.667	3	1	0	3	28	0	9.4	176	17.4	141	0.0988636	60	5.9	47	19	7.023	343	36	0	0	0	0	1	0	0	0	0	0	365	12.1667	4	5
1212	0	0	54	0	19.4876	95	1	0	0	3	21	0	8.8	189	12	142	0.0634921	56	5	50	14	0.008	1257	52	1	0	1	0	0	0	1	0	1	0	365	12.1667	3	2
1213	0	0	54	0	19.2334	96.6667	1	1	0	3	31	0	8.3	399	12	142	0.0300752	56	5	38	10	0.006	1257	46	1	0	0	1	0	0	1	0	1	0	365	12.1667	3	4
1214	0	0	77	1	19.8903	85.3333	1	0	0	3	26	0	8.6	180	14.6	139	0.0811111	70	9	43	15	0.039	658	49	1	0	1	0	0	0	0	1	1	0	365	12.1667	3	7
1215	0	0	78	1	19.7612	77	1	1	1	3	30	1	6.6	209	14.7	138	0.0703349	83	8.9	44	15	0.02	2230	47	1	0	1	1	1	0	1	1	1	0	365	12.1667	3	9
1216	0	0	54	1	19.9658	74.3333	4	1	1	3	31	1	5.2	231	21.9	139	0.0948052	65	6.4	38	15	0.021	82	54	1	0	0	0	0	0	1	0	0	0	365	12.1667	3	1
1217	0	0	66	1	20.0046	116	4	1	0	3	35	0	5.8	281	14.3	136	0.0508897	66	7.1	45	14	0.003	259	40	1	0	0	0	0	0	1	0	1	0	365	12.1667	3	4
1218	0	0	58	1	20.0995	81	4	0	0	3	21	1	8.4	81	14.4	143	0.177778	65	7.1	50	12	0.027	256	41	1	0	0	0	1	0	1	0	0	1	365	12.1667	3	3
1219	0	0	58	0	19.7326	98.6667	4	0	1	2	29	1	7.8	476	13.2	138	0.0277311	54	6.1	38	14	0.008	1464	45	1	0	1	1	1	0	1	0	0	0	365	12.1667	2	6
1220	0	0	50	1	19.6886	90.6667	4	0	0	2	28	1	7.3	220	14.3	144	0.065	52	5	43	15	0.035	82	47	0	0	0	1	0	0	1	1	0	0	365	12.1667	2	3
1221	0	0	60	1	20.0986	66	4	1	1	2	36	0	5.2	131	13.6	134	0.103817	54	4.8	49	11	0.021	82	37	0	0	1	1	0	0	1	0	1	0	365	12.1667	3	3
1222	0	0	69	0	19.8505	97.3333	3	0	1	2	32	0	7.6	206	14	140	0.0679612	52	5.4	39	11	0.047	82	38	1	0	1	1	0	0	0	0	1	0	365	12.1667	2	6
1223	0	0	67	0	19.7066	103.667	4	1	1	2	35	0	7.5	246	17	147	0.0691057	63	7.1	50	13	0.007	172	51	0	0	0	0	0	0	1	0	0	0	365	12.1667	3	5
1224	0	0	79	1	20.3906	104	3	1	1	2	26	0	7	187	13.9	144	0.0743316	63	6.6	41	10	0.07	165	40	0	0	0	1	1	0	0	1	0	0	365	12.1667	2	9
1225	0	0	43	1	20.157	71.6667	3	1	1	2	40	0	6.4	127	12.4	124	0.0976378	56	4.4	35	13	0.026	792	42	1	0	0	1	0	0	1	0	1	0	365	12.1667	3	2
1226	0	0	43	1	20.3125	66.6667	3	1	1	2	25	1	6.8	127	12.4	124	0.0976378	56	4.4	50	13	0.047	792	35	1	0	1	1	0	0	0	0	1	0	365	12.1667	2	2
1227	0	0	50	0	20.1739	109.333	4	1	0	2	40	1	7.7	163	13.5	140	0.0828221	58	6.1	38	14	0.072	82	57	0	0	1	1	0	0	0	0	1	0	365	12.1667	3	3
1228	0	0	70	0	20.2924	108	4	1	0	2	26	0	5.8	202	13.1	141	0.0648515	52	6	50	13	0.075	194	40	0	0	1	1	0	0	0	1	1	0	365	12.1667	2	8
1229	0	0	66	0	19.9036	106	4	0	1	2	28	0	8.6	348	16.9	141	0.0485632	68	8.5	43	10	0.087	1470	50	0	0	0	1	0	0	0	0	0	0	365	12.1667	2	6
1230	0	0	56	1	20.2388	69.6667	4	1	1	2	33	1	6.5	102	13.5	136	0.132353	84	9	36	15	0.061	2437	39	1	0	0	0	0	1	0	0	0	1	365	12.1667	3	2
1231	0	0	52	1	20.0973	80.6667	4	1	1	2	30	1	8.9	190	13.2	145	0.0694737	56	5	35	14	0.08	439	41	0	0	1	1	1	0	0	0	0	0	365	12.1667	2	4
1232	0	0	47	1	20.0346	98	4	0	0	2	34	0	6.9	368	13.5	139	0.0366848	70	6.8	48	14	0.072	2437	40	1	0	1	1	1	0	0	0	0	0	365	12.1667	3	4
1233	0	0	55	0	20.173	123.333	4	1	1	2	40	0	5.9	107	15.4	135	0.143925	68	5	46	11	0.062	82	44	1	0	0	1	0	0	1	0	0	1	365	12.1667	3	4
1234	0	0	68	0	20.5761	105.667	4	1	1	2	24	0	7.5	133	14.3	129	0.107519	58	5.3	41	11	0.093	192	46	1	0	1	1	0	0	1	0	1	1	365	12.1667	2	5
1235	0	0	77	1	20.4959	74	4	1	0	2	21	1	7.4	185	14.2	150	0.0767568	60	8	48	11	0.044	435	54	0	0	0	1	0	0	0	0	1	0	365	12.1667	2	4
1236	0	0	57	0	20.5145	86.3333	4	0	1	2	37	0	8.9	133	16.1	149	0.121053	54	7	50	14	0.026	2437	51	1	0	1	0	0	0	0	0	0	1	365	12.1667	3	3
1237	0	0	50	1	20.4311	99.6667	4	1	0	2	30	0	3.9	295	15.9	134	0.0538983	77	5.9	37	10	0.001	1363	39	0	0	0	0	0	0	1	0	0	0	365	12.1667	2	2
1238	0	0	62	0	21.1621	103.333	2	0	1	2	37	0	6.9	110	13.7	136	0.124545	54	4.8	50	14	0.059	82	43	1	1	1	0	0	0	1	0	1	1	365	12.1667	3	5
1239	0	0	79	0	20.7243	111.667	4	1	0	2	27	0	8.1	243	13.4	138	0.055144	70	6.6	49	10	0.057	94	35	0	0	1	0	0	0	1	0	0	0	365	12.1667	2	8
1240	0	0	79	0	21.4613	112.333	4	0	1	2	35	0	6.8	393	14.2	141	0.0361323	65	6.5	47	11	0.076	82	56	1	1	0	1	0	0	0	0	1	0	365	12.1667	3	7
1241	0	0	63	1	21.0019	100.333	4	0	1	2	29	1	7.3	275	15.9	141	0.0578182	74	9.1	48	14	0.063	649	42	0	1	1	1	0	0	1	0	0	0	365	12.1667	2	3
1242	0	0	58	0	21.1096	113.667	2	1	0	2	29	1	8.2	231	15.8	136	0.0683983	59	6.3	36	11	0.096	465	56	1	1	0	0	0	0	0	0	0	0	365	12.1667	2	3
1243	0	0	66	0	20.8269	109.333	2	0	0	3	38	0	5.2	202	18.3	137	0.0905941	75	7.7	44	12	0.017	233	57	0	1	1	0	0	0	1	0	1	0	365	12.1667	5	5
1244	0	0	66	1	21.2955	99.3333	3	0	1	3	24	1	5.1	109	14.2	130	0.130275	69	8.5	48	10	0.068	790	38	1	1	1	1	0	0	0	0	1	1	365	12.1667	4	3
1245	0	0	69	1	20.8688	106	2	1	1	3	23	1	6.5	217	15.2	138	0.0700461	68	8.2	46	12	0.018	82	55	0	0	1	1	1	0	1	0	0	0	365	12.1667	4	4
1246	0	0	53	0	21.4086	84.6667	2	1	1	3	31	0	6.2	259	14.4	138	0.0555985	50	3.9	49	14	0.069	82	49	0	1	0	0	0	0	0	1	1	0	365	12.1667	3	5
1247	0	0	58	1	21.3599	82.6667	2	1	0	3	35	1	7	148	13.5	143	0.0912162	58	5.8	50	15	0.065	110	55	0	0	1	1	0	1	0	0	1	0	365	12.1667	5	1
1248	0	0	60	0	21.157	114.667	2	1	1	3	22	0	8.8	198	17.3	141	0.0873737	54	6.2	40	10	0.035	541	50	1	1	1	1	0	0	0	0	0	0	365	12.1667	3	4
1249	0	0	54	0	20.8651	101.333	2	1	1	3	33	0	6.7	329	13.2	137	0.0401216	60	5.1	47	15	0.015	82	51	1	0	0	1	1	0	0	1	0	0	365	12.1667	4	6
1250	0	0	79	1	21.0427	103.333	2	1	0	3	32	1	6.2	207	19.7	134	0.0951691	67	8.1	47	11	0.035	639	53	0	1	0	0	0	1	0	0	1	0	365	12.1667	4	5
1251	1	1	66	0	21.2305	99.6667	3	1	0	3	35	0	6.9	160	19.6	124	0.1225	52	4.8	47	13	0.025	528	40	0	1	0	1	0	0	1	0	1	1	34	1.13333	5	6
1252	0	1	66	1	21.583	112	2	1	0	3	32	0	6.4	113	13.8	145	0.122124	62	6.4	35	11	0.036	162	43	0	0	1	0	0	0	1	0	1	1	247	8.23333	5	6
1253	0	0	64	0	21.4536	80.3333	2	0	1	3	39	1	7.1	166	12.8	147	0.0771084	62	6.4	49	14	0.036	247	49	1	0	0	1	0	1	0	0	0	0	365	12.1667	4	5
1254	0	0	70	0	21.3294	67.6667	2	1	0	3	21	1	8.2	376	15.9	124	0.0422872	52	5.1	49	11	0.069	116	37	0	1	0	1	0	0	0	0	1	0	365	12.1667	3	6
1255	0	0	54	1	21.3578	70.6667	2	1	1	3	21	0	5.5	337	13.1	136	0.0388724	89	8.1	40	12	0.074	921	38	0	0	0	1	0	0	1	0	0	0	365	12.1667	4	1
1256	0	0	61	0	21.7113	113.667	2	0	1	3	31	0	6	180	13.8	135	0.0766667	65	9.1	50	12	0.066	141	54	0	0	1	0	1	0	0	0	0	0	365	12.1667	4	6
1257	0	0	61	0	22.025	128	2	1	0	3	33	1	5.2	126	14.2	135	0.112698	71	8.8	36	15	0.051	1167	56	1	0	0	0	0	0	0	0	0	1	365	12.1667	4	4
1258	0	0	45	1	21.2878	91.6667	2	0	0	3	34	1	6.9	183	14.2	138	0.0775956	72	7.6	38	14	0.059	617	44	0	0	1	0	1	0	1	1	0	0	365	12.1667	5	5
